# Supplementary material for: Genomic characterization of Ugandan smallholder farmer‐preferred cassava varieties
Source: Crop Sci. 2020 May 4;60(3):1450–61. doi: 10.1002/csc2.20152 (PMC7386927; doi:10.1002/csc2.20152)
Supplement: Supplementary file 2 — SUPPORTING MATERIAL [file CSC2-60-1450-s002.xlsx]

## Sheet: admix_varietynames_cluster_with
Supplemental Table S1: Per sample summary of ancestries and identity-by-state based clonal groups for the 547 farmer varieties
gbsid†	Ancestry1	Ancestry2	Ancestry3	Ancestry4	Ancestry5	Ancestry6	Ancestry7	Ancestry8	Ancestry9	Ancestry10	Ancestry11	Ancestry12	Ancestry13	Ancestry14	ID‡	clonal_group_IBS0.075	Variety_Name	Other_variety	District	Sub_County	Parish	Village	Unique_at_district
UGL15595:474834	0.011868	1e-05	0.354058	1.6e-05	0.021416	0.003847	1e-05	0.057046	0.031216	1e-05	0.510903	0.009582	1e-05	1e-05	UGL15595	2	Gamente_atar	gamente_atar	APAC	APAC	ATANA	ANGU B	YES
UGL15610:474824	0.005401	1e-05	0.345973	0.006079	0.018621	0.010251	1e-05	0.055731	0.047653	1e-05	0.503888	0.006352	1e-05	1e-05	UGL15610	2	Gamente_with_pink_apical_shoot	gamente_qualitative	APAC	APAC	ATANA	ANGU B	NO
UGL15666:474915	0.014084	1e-05	0.346869	0.013604	0.016184	0.001149	1e-05	0.05086	0.05224	1e-05	0.493699	0.011262	1e-05	1e-05	UGL15666	2	NAADS_14	NAADS_qualitative	Arua	Ogoko	Pamvara	Alivu	YES
UGL15667:474927	0.011745	1e-05	0.356906	0.014547	0.014222	0.008864	1e-05	0.040708	0.034282	1e-05	0.508133	0.010542	1e-05	1e-05	UGL15667	2	Nase_14	government_Nase	Arua	Ogoko	Pamvara	Alivu	NO
UGL15710:474968	0.00135	1e-05	0.351686	0.006716	0.019265	0.011192	1e-05	0.044455	0.042757	1e-05	0.517817	0.004712	1e-05	1e-05	UGL15710	2	Nase_14	government_Nase	Arua	Ogoko	Pamvara	Alivu	NO
UGL15757:475046	0.00889	1e-05	0.341995	0.01119	0.011548	0.008267	1e-05	0.048909	0.049052	0.008385	0.49731	0.014414	1e-05	1e-05	UGL15757	2	TME14	NA	Arua	Ogoko	Pamvara	Alivu	NO
UGL15775:475072	0.019246	1e-05	0.345515	0.016859	0.002775	0.013599	1e-05	0.051804	0.054896	1e-05	0.487014	0.008011	1e-05	0.000241	UGL15775	2	Nase_14	government_Nase	Arua	Ogoko	Pamvara	Alivu	NO
UGL15779:475025	0.00613	1e-05	0.347127	0.008725	0.016388	0.005616	1e-05	0.060944	0.038683	0.005923	0.495333	0.008259	0.006843	1e-05	UGL15779	2	Nase_14	government_Nase	Arua	Ogoko	Pamvara	Alivu	NO
UGL15334:474669	1e-05	1e-05	1e-05	1e-05	1e-05	1e-05	1e-05	1e-05	1e-05	1e-05	0.99987	1e-05	1e-05	1e-05	UGL15334	3	Bukalasa	NA	Kibaale	Nkooko	Kibijjo	Katehe	YES
UGL15357:474660	1e-05	1e-05	1e-05	1e-05	1e-05	1e-05	1e-05	1.3e-05	1e-05	1e-05	0.999867	1e-05	1e-05	1e-05	UGL15357	3	Bukalasa	NA	Kibaale	Nyamarunda	Nyamarunda	katete	NO
UGL15380:474651	1e-05	1e-05	1e-05	1e-05	1e-05	1e-05	1e-05	1e-05	1e-05	1e-05	0.99987	1e-05	1e-05	1e-05	UGL15380	3	Musafiri	NA	Kibaale	Nkooko	Kibijjo	Katehe	NO
UGL15392:474605	1e-05	1e-05	1e-05	1e-05	1e-05	1e-05	1e-05	1e-05	1.4e-05	1e-05	0.999866	1e-05	1e-05	1e-05	UGL15392	3	NAADS	NAADS_original	Masindi	Miirya	Bigando	Katagurukwa	YES
UGL15410:474631	1e-05	1e-05	1e-05	1e-05	1e-05	1e-05	1e-05	1e-05	1e-05	1e-05	0.99987	1e-05	1e-05	1e-05	UGL15410	3	NAADS	NAADS_original	Masindi	Pakanyi	Labong	Kisabagwa	NO
UGL15420:474656	1e-05	1e-05	1e-05	1e-05	1e-05	1e-05	1e-05	1e-05	1e-05	1e-05	0.99987	1e-05	1e-05	1e-05	UGL15420	3	NAADS	NAADS_original	Masindi	Pakanyi	Labong	Kisabagwa	NO
UGL15426:474717	1e-05	1e-05	1e-05	1e-05	1e-05	1e-05	1e-05	1e-05	1e-05	1e-05	0.99987	1e-05	1e-05	1e-05	UGL15426	3	Tonguda	NA	Masindi	Pakanyi	Labong	Kisabagwa	NO
UGL15436:474742	1e-05	1e-05	1e-05	1e-05	1e-05	1e-05	1e-05	1e-05	1e-05	1e-05	0.99987	1e-05	1e-05	1e-05	UGL15436	3	Rwakakaikara	NA	Masindi	Miirya	Bigando	Katagurukwa	NO
UGL15452:474744	1e-05	1e-05	1e-05	1e-05	1e-05	1e-05	1e-05	1e-05	1e-05	1e-05	0.99987	1e-05	1e-05	1e-05	UGL15452	3	mukuma	NA	Masindi	Miirya	Bigando	Katagurukwa	NO
UGL15464:474698	1e-05	1e-05	1e-05	1e-05	1e-05	1e-05	1e-05	1e-05	1e-05	1e-05	0.99987	1e-05	1e-05	1e-05	UGL15464	3	NAADS_green	NAADS_qualitative	Masindi	Pakanyi	Labong	Kisabagwa	NO
UGL15468:474746	1e-05	1e-05	1e-05	1e-05	1e-05	1e-05	1e-05	1e-05	1e-05	1e-05	0.99987	1e-05	1e-05	1e-05	UGL15468	3	NAADS_ekwiragula	NAADS_qualitative	Masindi	Pakanyi	Labong	Kisabagwa	NO
UGL15473:474711	1e-05	1e-05	1e-05	1e-05	1e-05	1e-05	1e-05	1e-05	1e-05	1e-05	0.99987	1e-05	1e-05	1e-05	UGL15473	3	NAADS	NAADS_original	Masindi	Pakanyi	Labong	Kisabagwa	NO
UGL15481:474712	1e-05	1e-05	1e-05	1e-05	1e-05	1e-05	1e-05	1e-05	1e-05	1e-05	0.99987	1e-05	1e-05	1e-05	UGL15481	3	NAADS_ekwera	NAADS_qualitative	Masindi	Pakanyi	Labong	Kisabagwa	NO
UGL15484:474748	1e-05	1e-05	1e-05	1e-05	1e-05	1e-05	1e-05	1e-05	1e-05	1e-05	0.99987	1e-05	1e-05	1e-05	UGL15484	3	Kidima	NA	Masindi	Miirya	Bigando	Katagurukwa	NO
UGL15509:474763	1e-05	1e-05	1e-05	1e-05	1e-05	1e-05	1e-05	1e-05	1e-05	1e-05	0.99987	1e-05	1e-05	1e-05	UGL15509	3	NAADS_white	NAADS_qualitative	Masindi	Pakanyi	Labong	Kisabagwa	NO
UGL15510:474775	1e-05	1e-05	1e-05	1e-05	1e-05	1e-05	1e-05	1e-05	1e-05	1e-05	0.99987	1e-05	1e-05	1e-05	UGL15510	3	Kibaho	NA	Masindi	Pakanyi	Labong	Kisabagwa	NO
UGL15527:474873	1e-05	1e-05	1e-05	1e-05	1e-05	1e-05	1e-05	1e-05	1e-05	1e-05	0.99987	1e-05	1e-05	1e-05	UGL15527	3	Gamente	gamente_original	APAC	APAC	ATANA	ANGU B	YES
UGL15529:474802	1e-05	1e-05	1e-05	1e-05	1e-05	1e-05	1e-05	1e-05	1e-05	1e-05	0.99987	1e-05	1e-05	1e-05	UGL15529	3	Gamente	gamente_original	APAC	APAC	ATANA	ANGU B	NO
UGL15530:474814	1e-05	1e-05	1e-05	1e-05	1e-05	1e-05	1e-05	1e-05	1e-05	1e-05	0.999867	1e-05	1.3e-05	1e-05	UGL15530	3	Gamente	gamente_original	APAC	APAC	ATANA	ANGU B	NO
UGL15532:474838	1e-05	1e-05	1e-05	1e-05	1e-05	1e-05	1e-05	1e-05	1e-05	1e-05	0.99987	1e-05	1e-05	1e-05	UGL15532	3	Gamente	gamente_original	APAC	APAC	ATANA	ANGU B	NO
UGL15534:474862	1e-05	1e-05	1e-05	1e-05	1e-05	1e-05	1e-05	1e-05	1e-05	1e-05	0.99987	1e-05	1e-05	1e-05	UGL15534	3	Gamente	gamente_original	APAC	APAC	ATANA	ANGU B	NO
UGL15535:474874	1e-05	1e-05	1e-05	1e-05	1e-05	1e-05	1e-05	1e-05	1e-05	1e-05	0.99987	1e-05	1e-05	1e-05	UGL15535	3	Gamente	gamente_original	APAC	APAC	ATANA	ANGU B	NO
UGL15537:474803	1e-05	1e-05	1e-05	1e-05	1.4e-05	1e-05	1e-05	1e-05	1e-05	1.7e-05	0.999854	1.5e-05	1e-05	1e-05	UGL15537	3	Gamente_acol	gamente_qualitative	APAC	APAC	ATANA	ANGU B	NO
UGL15539:474827	1e-05	1e-05	1e-05	1e-05	1e-05	1e-05	1e-05	1e-05	1e-05	1e-05	0.99987	1e-05	1e-05	1e-05	UGL15539	3	Gamente_atar	gamente_atar	APAC	Aduku	Aboko	Aora	NO
UGL15549:474852	1e-05	1e-05	1e-05	1e-05	1e-05	1e-05	1e-05	1e-05	1e-05	1e-05	0.99987	1e-05	1e-05	1e-05	UGL15549	3	Gamente_arema	gamente_qualitative	APAC	Aduku	Aboko	Aora	NO
UGL15550:474864	1e-05	1e-05	1e-05	1e-05	1e-05	1e-05	1e-05	1e-05	1e-05	1e-05	0.99987	1e-05	1e-05	1e-05	UGL15550	3	Ojara_Ojara	NA	APAC	Aduku	Aboko	Aora	NO
UGL15551:474876	1e-05	1e-05	1e-05	1e-05	1e-05	1e-05	1e-05	1e-05	1e-05	1e-05	0.99987	1e-05	1e-05	1e-05	UGL15551	3	Gamente_atar	gamente_atar	APAC	Aduku	Aboko	Aora	NO
UGL15553:474805	1e-05	1e-05	1e-05	1e-05	1e-05	1e-05	1e-05	1e-05	1e-05	1e-05	0.99987	1e-05	1e-05	1e-05	UGL15553	3	Ojara_Ojara	NA	APAC	Aduku	Aboko	Aora	NO
UGL15556:474841	1e-05	1e-05	1e-05	1e-05	1e-05	1e-05	1e-05	1e-05	1e-05	1e-05	0.99987	1e-05	1e-05	1e-05	UGL15556	3	Gamente_atyene_col	gamente_qualitative	APAC	Aduku	Aboko	Aora	NO
UGL15558:474865	1e-05	1e-05	1e-05	1e-05	1e-05	1e-05	1e-05	1e-05	1e-05	1e-05	0.99987	1e-05	1e-05	1e-05	UGL15558	3	Gamente_acol	gamente_qualitative	APAC	Aduku	Aboko	Aora	NO
UGL15559:474877	1e-05	1e-05	1e-05	1e-05	1e-05	1e-05	1e-05	1e-05	1e-05	1e-05	0.99987	1e-05	1e-05	1e-05	UGL15559	3	Gamente_atyene_atar	gamente_qualitative	APAC	Aduku	Aboko	Aora	NO
UGL15561:474806	1e-05	1e-05	1e-05	1e-05	1e-05	1e-05	1e-05	1e-05	1e-05	1e-05	0.99987	1e-05	1e-05	1e-05	UGL15561	3	Bao	NA	APAC	Aduku	Aboko	Aora	NO
UGL15563:474830	1e-05	1e-05	1e-05	1e-05	1e-05	1e-05	1e-05	1e-05	1e-05	1e-05	0.99987	1e-05	1e-05	1e-05	UGL15563	3	NAADS	NAADS_original	APAC	APAC	ATANA	ANGU B	NO
UGL15564:474842	1e-05	1e-05	1e-05	1e-05	1e-05	1e-05	1e-05	1e-05	1e-05	1e-05	0.99987	1e-05	1e-05	1e-05	UGL15564	3	Gamente	gamente_original	APAC	APAC	ATANA	ANGU B	NO
UGL15570:474819	1e-05	1e-05	1e-05	1e-05	1e-05	1e-05	1e-05	1e-05	1e-05	1e-05	0.99987	1e-05	1e-05	1e-05	UGL15570	3	Nyaraboke	NA	APAC	APAC	ATANA	ANGU B	NO
UGL15571:474831	1e-05	1e-05	1e-05	1e-05	1e-05	1e-05	1e-05	1e-05	1e-05	1e-05	0.99987	1e-05	1e-05	1e-05	UGL15571	3	Mogo_gamente	NA	APAC	APAC	ATANA	ANGU B	NO
UGL15572:474843	1e-05	1e-05	1e-05	1e-05	1e-05	1e-05	1e-05	1e-05	1e-05	1e-05	0.999868	1.2e-05	1e-05	1e-05	UGL15572	3	Gamente	gamente_original	APAC	APAC	ATANA	ANGU B	NO
UGL15573:474855	1e-05	1e-05	1e-05	1e-05	1e-05	1e-05	1e-05	1e-05	1e-05	1e-05	0.99987	1e-05	1e-05	1e-05	UGL15573	3	Gamente	gamente_original	APAC	APAC	ATANA	ANGU B	NO
UGL15576:474796	1e-05	1e-05	1e-05	1e-05	1e-05	1e-05	1e-05	1e-05	1e-05	1e-05	0.99987	1e-05	1e-05	1e-05	UGL15576	3	Gamente_atar	gamente_atar	APAC	APAC	ATANA	ANGU B	NO
UGL15582:474868	1e-05	1e-05	1e-05	1e-05	1e-05	1e-05	1e-05	1e-05	1e-05	1e-05	0.99987	1e-05	1e-05	1e-05	UGL15582	3	Gamente_atar	gamente_atar	APAC	Aduku	Aboko	Aora	NO
UGL15584:474797	1.2e-05	1e-05	1.1e-05	1.1e-05	1e-05	1e-05	1e-05	1e-05	1e-05	1e-05	0.999866	1e-05	1e-05	1e-05	UGL15584	3	Gamente_arema	gamente_qualitative	APAC	Aduku	Aboko	Aora	NO
UGL15586:474821	1e-05	1e-05	1e-05	1e-05	1e-05	1e-05	1e-05	1e-05	1e-05	1e-05	0.99987	1e-05	1e-05	1e-05	UGL15586	3	Bao	NA	APAC	Aduku	Aboko	Aora	NO
UGL15590:474869	1e-05	1e-05	1e-05	1e-05	1e-05	1e-05	1e-05	1e-05	1e-05	1e-05	0.99987	1e-05	1e-05	1e-05	UGL15590	3	Gamente_atar	gamente_atar	APAC	Aduku	Aboko	Aora	NO
UGL15591:475074	1e-05	1e-05	1e-05	1e-05	1e-05	1e-05	1e-05	1e-05	1e-05	1e-05	0.99987	1e-05	1e-05	1e-05	UGL15591	3	Gamente_atar	gamente_atar	APAC	Aduku	Aboko	Aora	NO
UGL15593:474810	1e-05	1e-05	1e-05	1e-05	1e-05	1e-05	1e-05	1e-05	1e-05	1e-05	0.9861	0.01378	1e-05	1e-05	UGL15593	3	Gamente_atar	gamente_atar	APAC	Aduku	Aboko	Aora	NO
UGL15602:474823	1e-05	1e-05	1e-05	1e-05	1e-05	1e-05	1e-05	1e-05	1e-05	1e-05	0.99987	1e-05	1e-05	1e-05	UGL15602	3	Gamente_atar	gamente_atar	APAC	Aduku	Aboko	Aora	NO
UGL15604:474847	1e-05	1e-05	1e-05	1e-05	1e-05	1e-05	1e-05	1e-05	1e-05	1e-05	0.99987	1e-05	1e-05	1e-05	UGL15604	3	Gamente	gamente_original	APAC	APAC	ATANA	ANGU B	NO
UGL15605:474859	1e-05	1e-05	1e-05	1e-05	1e-05	1e-05	1e-05	1e-05	1e-05	1e-05	0.99987	1e-05	1e-05	1e-05	UGL15605	3	Gamente	gamente_original	APAC	APAC	ATANA	ANGU B	NO
UGL15606:474871	1e-05	1e-05	1e-05	1e-05	1e-05	1e-05	1e-05	1e-05	1e-05	1e-05	0.99987	1e-05	1e-05	1e-05	UGL15606	3	Gamente	gamente_original	APAC	APAC	ATANA	ANGU B	NO
UGL15607:474883	1e-05	1e-05	1e-05	1e-05	1e-05	1e-05	1e-05	1e-05	1e-05	1e-05	0.99987	1e-05	1e-05	1e-05	UGL15607	3	Gamente	gamente_original	APAC	APAC	ATANA	ANGU B	NO
UGL15609:474812	1e-05	1e-05	1e-05	1e-05	1e-05	1e-05	1e-05	1e-05	1e-05	1e-05	0.99987	1e-05	1e-05	1e-05	UGL15609	3	Gamente	gamente_original	APAC	APAC	ATANA	ANGU B	NO
UGL15611:474836	1e-05	1e-05	1e-05	1e-05	1e-05	1e-05	0.002544	0.011601	1e-05	1e-05	0.972024	0.007016	0.006726	1e-05	UGL15611	3	Gamente_with_light_green_leaves	gamente_qualitative	APAC	APAC	ATANA	ANGU B	NO
UGL15614:474872	1e-05	1e-05	1e-05	1e-05	1e-05	1e-05	1e-05	1e-05	1e-05	1e-05	0.99987	1e-05	1e-05	1e-05	UGL15614	3	Gamente_atar	gamente_atar	APAC	APAC	ATANA	ANGU B	NO
UGL15618:474909	1e-05	1e-05	1e-05	1e-05	1e-05	1e-05	1e-05	1e-05	1e-05	1e-05	0.99987	1e-05	1e-05	1e-05	UGL15618	3	Gamente_atar	gamente_atar	APAC	Aduku	Aboko	Aora	NO
UGL15622:474957	1e-05	1.4e-05	1.4e-05	1e-05	1e-05	1e-05	1e-05	1e-05	1e-05	1e-05	0.999862	1e-05	1e-05	1e-05	UGL15622	3	Gamente_atar	gamente_atar	APAC	Aduku	Aboko	Aora	NO
UGL15623:474969	1e-05	1e-05	1e-05	1e-05	1e-05	1e-05	1e-05	1e-05	1e-05	1e-05	0.99987	1e-05	1e-05	1e-05	UGL15623	3	Gamente_atar	gamente_atar	APAC	Aduku	Aboko	Aora	NO
UGL15626:474910	1e-05	1e-05	1e-05	1e-05	1e-05	1e-05	1e-05	1e-05	1e-05	1e-05	0.986648	0.013232	1e-05	1e-05	UGL15626	3	Gamente_atar	gamente_atar	APAC	Aduku	Aboko	Aora	NO
UGL15632:474887	1e-05	1e-05	1e-05	1e-05	1e-05	1e-05	1e-05	1e-05	1e-05	1.9e-05	0.999861	1e-05	1e-05	1e-05	UGL15632	3	Gamente_atar	gamente_atar	APAC	Aduku	Aboko	Aora	NO
UGL15635:474923	1e-05	1e-05	1e-05	1e-05	1e-05	1e-05	1e-05	1e-05	1e-05	1e-05	0.99987	1e-05	1e-05	1e-05	UGL15635	3	Gamente_atar	gamente_atar	APAC	APAC	ATANA	ANGU B	NO
UGL15638:474959	1e-05	1e-05	1e-05	1e-05	1e-05	1e-05	1e-05	1.2e-05	1e-05	1e-05	0.999868	1e-05	1e-05	1e-05	UGL15638	3	Gamente_atar	gamente_atar	APAC	Aduku	Aboko	Aora	NO
UGL15639:474971	1e-05	1e-05	1e-05	1e-05	1e-05	1e-05	1e-05	1e-05	1e-05	1e-05	0.99987	1e-05	1e-05	1e-05	UGL15639	3	Gamente_atar	gamente_atar	APAC	Aduku	Aboko	Aora	NO
UGL15640:474888	1e-05	1e-05	1e-05	1e-05	1e-05	1e-05	1e-05	1e-05	1e-05	1e-05	0.99987	1e-05	1e-05	1e-05	UGL15640	3	Gamente_acol	gamente_qualitative	APAC	Aduku	Aboko	Aora	NO
UGL15649:474901	1e-05	0.003341	1e-05	1e-05	1e-05	1e-05	0.004571	1e-05	0.006072	0.000493	0.985432	1e-05	1e-05	1e-05	UGL15649	3	Olam	NA	Arua	Logiri	Ciaba	Tinyaku	YES
UGL15654:474961	1e-05	1e-05	1e-05	1.2e-05	1e-05	1e-05	1e-05	1e-05	1e-05	1e-05	0.999868	1e-05	1e-05	1e-05	UGL15654	3	Gametea	NA	Arua	Logiri	Ciaba	Tinyaku	NO
UGL15657:474902	1e-05	1e-05	1e-05	1e-05	1e-05	1e-05	1e-05	1e-05	1e-05	1e-05	0.99987	1e-05	1e-05	1e-05	UGL15657	3	Gametea	NA	Arua	Logiri	Ciaba	Tinyaku	NO
UGL15660:474938	1e-05	1e-05	1e-05	1e-05	1e-05	1e-05	0.01379	0.004937	0.012731	0.001306	0.958925	0.005488	0.002754	1e-05	UGL15660	3	Olam	NA	Arua	Logiri	Ciaba	Tinyaku	NO
UGL15668:474939	1e-05	1e-05	1e-05	1e-05	1e-05	1e-05	1e-05	1e-05	1e-05	1e-05	0.99987	1e-05	1e-05	1e-05	UGL15668	3	TME14	NA	Arua	Ogoko	Pamvara	Alivu	NO
UGL15686:474965	1e-05	0.000683	1e-05	1e-05	1e-05	1e-05	0.00939	0.003891	0.00272	0.0108	0.959419	0.00328	0.001743	0.008024	UGL15686	3	Nase_14(agric_2)	government_Nase	Arua	Logiri	Ciaba	Tinyaku	NO
UGL15695:474978	1e-05	1e-05	1e-05	1e-05	1e-05	1e-05	1e-05	0.003739	0.007574	1e-05	0.988577	1e-05	1e-05	1e-05	UGL15695	3	Akena	NA	Arua	Logiri	Ciaba	Tinyaku	NO
UGL15698:474919	1e-05	1e-05	1e-05	1e-05	1e-05	1e-05	1e-05	1e-05	1e-05	1e-05	0.99987	1e-05	1e-05	1e-05	UGL15698	3	Govt/NASE_14	government_Nase	Arua	Logiri	Ciaba	Tinyaku	NO
UGL15699:474931	1e-05	1e-05	1e-05	1e-05	1e-05	1e-05	1e-05	1e-05	1e-05	1e-05	0.999868	1.2e-05	1e-05	1e-05	UGL15699	3	Olam	NA	Arua	Logiri	Ciaba	Tinyaku	NO
UGL15711:474980	1e-05	1e-05	1e-05	1e-05	1e-05	1e-05	1e-05	1e-05	1e-05	1e-05	0.99987	1e-05	1e-05	1e-05	UGL15711	3	Gotta	NA	Arua	Ogoko	Pamvara	Alivu	NO
UGL15717:475041	1e-05	1e-05	1e-05	1e-05	1e-05	1e-05	1e-05	1e-05	1e-05	1e-05	0.99987	1e-05	1e-05	1e-05	UGL15717	3	Gotta	NA	Arua	Ogoko	Pamvara	Alivu	NO
UGL15741:475044	0.006728	0.000152	0.001026	1e-05	0.007127	0.003798	1e-05	0.003645	0.012842	1e-05	0.963313	0.001319	1e-05	1e-05	UGL15741	3	Olam	NA	Arua	Logiri	Ciaba	Tinyaku	NO
UGL15745:474997	1e-05	1e-05	1e-05	1e-05	9.1e-05	1e-05	0.028806	0.020826	0.0182	0.003661	0.92133	0.000463	0.006562	1e-05	UGL15745	3	Omoo	NA	Arua	Logiri	Ciaba	Tinyaku	NO
UGL15750:475057	1e-05	1e-05	0.032439	1e-05	1e-05	1e-05	1e-05	1e-05	1e-05	0.002454	0.964997	1e-05	1e-05	1e-05	UGL15750	3	Olam	NA	Arua	Logiri	Ciaba	Tinyaku	NO
UGL15756:475034	1e-05	1e-05	1e-05	1e-05	1e-05	1e-05	1e-05	1e-05	1e-05	1e-05	0.99987	1e-05	1e-05	1e-05	UGL15756	3	Nase_14	government_Nase	Arua	Ogoko	Pamvara	Alivu	NO
UGL15763:475023	1e-05	0.002144	1e-05	1e-05	1e-05	0.021333	0.005319	1e-05	1e-05	1e-05	0.965671	0.005444	1e-05	1e-05	UGL15763	3	Gotta	NA	Arua	Ogoko	Pamvara	Alivu	NO
UGL15769:475000	1e-05	1e-05	1e-05	1e-05	1e-05	1e-05	1e-05	1e-05	0.003029	0.000326	0.996535	1e-05	1e-05	1e-05	UGL15769	3	Gotta	NA	Arua	Ogoko	Pamvara	Alivu	NO
UGL15785:475002	1e-05	1e-05	1e-05	1e-05	1e-05	1e-05	1e-05	1e-05	1e-05	1e-05	0.99987	1e-05	1e-05	1e-05	UGL15785	3	Olam	NA	Arua	Logiri	Ciaba	Tinyaku	NO
UGL15238:474573	1e-05	1e-05	1e-05	0.058732	0.664234	1e-05	0.155244	0.025035	1e-05	1e-05	1e-05	1e-05	0.096664	1e-05	UGL15238	354	Bukalasa	NA	Kibaale	Nyamarunda	Nyamarunda	katete	YES
UGL15272:474506	1e-05	1e-05	1e-05	0.062165	0.6282	1e-05	0.158259	0.043836	1e-05	1e-05	1e-05	1e-05	0.10745	1e-05	UGL15272	354	Kayulu	NA	Kibaale	Nkooko	Kibijjo	Katehe	NO
UGL15294:474580	1e-05	1e-05	1e-05	0.058314	0.642112	1e-05	0.160486	0.033379	1e-05	1e-05	1e-05	1e-05	0.105619	1e-05	UGL15294	354	Bukalasa	NA	Kibaale	Nyamarunda	Nyamarunda	katete	NO
UGL15312:474511	1e-05	1e-05	1e-05	0.060667	0.652437	1e-05	0.165019	0.026956	1e-05	1e-05	1e-05	1e-05	0.094831	1e-05	UGL15312	354	mugendeira	NA	Kibaale	Nkooko	Kibijjo	Katehe	NO
UGL15354:474624	1e-05	1e-05	1e-05	0.061826	0.623169	1e-05	0.156865	0.042405	1e-05	1e-05	1e-05	1e-05	0.115645	1e-05	UGL15354	354	Kalitunsi	NA	Kibaale	Nyamarunda	Nyamarunda	katete	NO
UGL15359:474684	1e-05	1e-05	1e-05	0.057034	0.656402	1e-05	0.160087	0.023087	1e-05	1e-05	1e-05	1e-05	0.103301	1e-05	UGL15359	354	Kalitunsi	NA	Kibaale	Nyamarunda	Nyamarunda	katete	NO
UGL15388:474652	1e-05	1e-05	1e-05	0.062827	0.546567	1e-05	0.176708	0.055177	1e-05	0.008741	0.03159	1e-05	0.118321	1e-05	UGL15388	354	Bukalasa_(muti_muwanvu)	NA	Kibaale	Nkooko	Kibijjo	Katehe	NO
UGL15232:474501	1e-05	1e-05	1.1e-05	1e-05	1e-05	1e-05	1e-05	0.999865	1.4e-05	1e-05	1e-05	1e-05	1e-05	1e-05	UGL15232	355	Gwalanda	NA	Kibaale	Nyamarunda	Nyamarunda	katete	YES
UGL15235:474537	1e-05	1e-05	1e-05	1e-05	0.082591	1e-05	0.018075	0.870457	1e-05	0.001651	0.025225	1e-05	0.001921	1e-05	UGL15235	355	Bukalasa	NA	Kibaale	Nyamarunda	Nyamarunda	katete	NO
UGL15236:474549	1.2e-05	1e-05	1.3e-05	1.2e-05	1.5e-05	1e-05	1e-05	0.999857	1e-05	1e-05	1.1e-05	1e-05	1e-05	1e-05	UGL15236	355	Gwalanda	NA	Kibaale	Nyamarunda	Nyamarunda	katete	NO
UGL15240:474502	1e-05	1e-05	1e-05	1e-05	1e-05	1e-05	1e-05	0.968979	1e-05	1e-05	0.030888	1.5e-05	1.8e-05	1e-05	UGL15240	355	Gwalanda	NA	Kibaale	Nyamarunda	Nyamarunda	katete	NO
UGL15245:474562	1e-05	1e-05	1e-05	1e-05	1e-05	1e-05	1e-05	0.99987	1e-05	1e-05	1e-05	1e-05	1e-05	1e-05	UGL15245	355	Gwalanda	NA	Kibaale	Nyamarunda	Nyamarunda	katete	NO
UGL15248:474503	1e-05	1e-05	1e-05	1.1e-05	1e-05	1e-05	1e-05	0.999868	1e-05	1.1e-05	1e-05	1e-05	1e-05	1e-05	UGL15248	355	Gwalanda	NA	Kibaale	Nkooko	Kibijjo	Katehe	NO
UGL15250:474527	1e-05	1e-05	1e-05	1e-05	1e-05	1.1e-05	1e-05	0.999868	1.1e-05	1e-05	1e-05	1e-05	1e-05	1e-05	UGL15250	355	Gwalanda	NA	Kibaale	Nkooko	Kibijjo	Katehe	NO
UGL15254:474575	1e-05	1e-05	1e-05	1e-05	1e-05	1e-05	1e-05	0.99987	1e-05	1e-05	1e-05	1e-05	1e-05	1e-05	UGL15254	355	Gwalanda	NA	Kibaale	Nkooko	Kibijjo	Katehe	NO
UGL15257:474516	1e-05	1e-05	1e-05	1e-05	1e-05	1e-05	1e-05	0.99987	1e-05	1e-05	1e-05	1e-05	1e-05	1e-05	UGL15257	355	Gwalanda	NA	Kibaale	Nkooko	Kibijjo	Katehe	NO
UGL15258:474528	1e-05	1e-05	1e-05	1e-05	1e-05	1e-05	1e-05	0.99987	1e-05	1e-05	1e-05	1e-05	1e-05	1e-05	UGL15258	355	Gwalanda	NA	Kibaale	Nkooko	Kibijjo	Katehe	NO
UGL15263:474588	1e-05	1e-05	1e-05	1e-05	1e-05	1e-05	1e-05	0.999864	1e-05	1e-05	1.6e-05	1e-05	1e-05	1e-05	UGL15263	355	Gwalanda	NA	Kibaale	Nkooko	Kibijjo	Katehe	NO
UGL15271:474589	1e-05	1e-05	1e-05	1.2e-05	1e-05	1e-05	1e-05	0.999864	1.4e-05	1e-05	1e-05	1e-05	1e-05	1e-05	UGL15271	355	Gwalanda	NA	Kibaale	Nkooko	Kibijjo	Katehe	NO
UGL15273:474518	1.1e-05	1e-05	1e-05	1e-05	1e-05	1e-05	1e-05	0.999867	1e-05	1.2e-05	1e-05	1e-05	1e-05	1e-05	UGL15273	355	Gwalanda	NA	Kibaale	Nkooko	Kibijjo	Katehe	NO
UGL15279:474590	1e-05	1e-05	1e-05	1e-05	1e-05	1e-05	1e-05	0.99987	1e-05	1e-05	1e-05	1e-05	1e-05	1e-05	UGL15279	355	Gwalanda	NA	Kibaale	Nyamarunda	Nyamarunda	katete	NO
UGL15283:474543	1e-05	1e-05	1.1e-05	1e-05	1e-05	1e-05	1e-05	0.999869	1e-05	1e-05	1e-05	1e-05	1e-05	1e-05	UGL15283	355	Gwalanda	NA	Kibaale	Nyamarunda	Nyamarunda	katete	NO
UGL15287:474591	1e-05	1e-05	1e-05	1e-05	1e-05	1e-05	1e-05	0.999867	1e-05	1.1e-05	1e-05	1e-05	1.2e-05	1e-05	UGL15287	355	Gwalanda	NA	Kibaale	Nyamarunda	Nyamarunda	katete	NO
UGL15298:474533	1e-05	1e-05	1e-05	1e-05	1e-05	1e-05	1e-05	0.99987	1e-05	1e-05	1e-05	1e-05	1e-05	1e-05	UGL15298	355	Gwalanda	NA	Kibaale	Nyamarunda	Nyamarunda	katete	NO
UGL15299:474545	1e-05	1e-05	1e-05	1e-05	1e-05	1e-05	1e-05	0.99987	1e-05	1e-05	1e-05	1e-05	1e-05	1e-05	UGL15299	355	Gwalanda	NA	Kibaale	Nyamarunda	Nyamarunda	katete	NO
UGL15304:474510	1e-05	1.1e-05	1e-05	1.1e-05	1.4e-05	1.8e-05	1e-05	0.999855	1e-05	1e-05	1e-05	1e-05	1e-05	1e-05	UGL15304	355	Gwalanda	NA	Kibaale	Nyamarunda	Nyamarunda	katete	NO
UGL15308:474558	1e-05	1e-05	1e-05	1e-05	1.1e-05	1e-05	1e-05	0.999869	1e-05	1e-05	1e-05	1e-05	1e-05	1e-05	UGL15308	355	Kyawada	NA	Kibaale	Nyamarunda	Nyamarunda	katete	NO
UGL15313:474523	1e-05	1e-05	1e-05	1e-05	1e-05	1e-05	1e-05	0.999866	1.2e-05	1e-05	1e-05	1.3e-05	1e-05	1e-05	UGL15313	355	Gwalanda	NA	Kibaale	Nkooko	Kibijjo	Katehe	NO
UGL15316:474559	1e-05	1e-05	1e-05	1e-05	1e-05	1e-05	1e-05	0.99987	1e-05	1e-05	1e-05	1e-05	1e-05	1e-05	UGL15316	355	Gwalanda	NA	Kibaale	Nkooko	Kibijjo	Katehe	NO
UGL15320:474512	1e-05	1e-05	1e-05	1e-05	1e-05	1e-05	1e-05	0.99987	1e-05	1e-05	1e-05	1e-05	1e-05	1e-05	UGL15320	355	Gwalanda	NA	Kibaale	Nkooko	Kibijjo	Katehe	NO
UGL15325:474572	1e-05	1e-05	1e-05	1e-05	1e-05	1e-05	1e-05	0.99987	1e-05	1e-05	1e-05	1e-05	1e-05	1e-05	UGL15325	355	Gwalanda	NA	Kibaale	Nkooko	Kibijjo	Katehe	NO
UGL15329:474609	1e-05	1e-05	1e-05	1.3e-05	1e-05	1.7e-05	1e-05	0.99986	1.1e-05	1e-05	1e-05	1e-05	1e-05	1e-05	UGL15329	355	Gwalanda	NA	Kibaale	Nkooko	Kibijjo	Katehe	NO
UGL15338:474610	1e-05	1e-05	1e-05	1e-05	1.6e-05	1e-05	1e-05	0.999864	1e-05	1e-05	1e-05	1e-05	1e-05	1e-05	UGL15338	355	Gwalanda	NA	Kibaale	Nyamarunda	Nyamarunda	katete	NO
UGL15341:474646	1e-05	1e-05	1e-05	1e-05	1e-05	1e-05	1e-05	0.99987	1e-05	1e-05	1e-05	1e-05	1e-05	1e-05	UGL15341	355	Gwalanda	NA	Kibaale	Nyamarunda	Nyamarunda	katete	NO
UGL15344:474682	1e-05	1e-05	1e-05	1e-05	1e-05	1e-05	1e-05	0.999869	1.1e-05	1e-05	1e-05	1e-05	1e-05	1e-05	UGL15344	355	Gwalanda	NA	Kibaale	Nyamarunda	Nyamarunda	katete	NO
UGL15346:474623	1.1e-05	1e-05	1e-05	1e-05	1e-05	1e-05	1e-05	0.999868	1.1e-05	1e-05	1e-05	1e-05	1e-05	1e-05	UGL15346	355	Gwalanda	NA	Kibaale	Nyamarunda	Nyamarunda	katete	NO
UGL15349:474659	1e-05	1e-05	1e-05	1.1e-05	1.2e-05	1.5e-05	1e-05	0.999861	1e-05	1e-05	1e-05	1e-05	1e-05	1e-05	UGL15349	355	Gwalanda	NA	Kibaale	Nyamarunda	Nyamarunda	katete	NO
UGL15353:474612	1e-05	1e-05	1e-05	1e-05	1e-05	1e-05	1e-05	0.99987	1e-05	1e-05	1e-05	1e-05	1e-05	1e-05	UGL15353	355	Gwalanda	NA	Kibaale	Nyamarunda	Nyamarunda	katete	NO
UGL15358:474672	1e-05	1e-05	1e-05	1e-05	1e-05	1e-05	1e-05	0.99987	1e-05	1e-05	1e-05	1e-05	1e-05	1e-05	UGL15358	355	Gwalanda	NA	Kibaale	Nyamarunda	Nyamarunda	katete	NO
UGL15364:474649	1e-05	1e-05	1e-05	1.3e-05	2e-05	1e-05	0.009167	0.872697	0.0285	0.020505	0.044215	0.020529	0.004303	1e-05	UGL15364	355	Gwalanda	NA	Kibaale	Nyamarunda	Nyamarunda	katete	NO
UGL15366:474673	1e-05	1e-05	1e-05	1.5e-05	1.4e-05	1e-05	1.1e-05	0.999856	1e-05	1.1e-05	1e-05	1e-05	1.3e-05	1e-05	UGL15366	355	Gwalanda	NA	Kibaale	Nkooko	Kibijjo	Katehe	NO
UGL15373:474662	1e-05	1e-05	1e-05	1e-05	1e-05	1e-05	1e-05	0.99987	1e-05	1e-05	1e-05	1e-05	1e-05	1e-05	UGL15373	355	Gwalanda	NA	Kibaale	Nkooko	Kibijjo	Katehe	NO
UGL15377:474615	1e-05	1e-05	1e-05	1e-05	1e-05	1e-05	1e-05	0.99987	1e-05	1e-05	1e-05	1e-05	1e-05	1e-05	UGL15377	355	Gwalanda	NA	Kibaale	Nkooko	Kibijjo	Katehe	NO
UGL15383:474687	1e-05	1e-05	1e-05	1e-05	1e-05	1e-05	1e-05	0.99987	1e-05	1e-05	1e-05	1e-05	1e-05	1e-05	UGL15383	355	Gwalanda	NA	Kibaale	Nkooko	Kibijjo	Katehe	NO
UGL15387:474640	1e-05	1e-05	1e-05	1e-05	1e-05	1e-05	1e-05	0.99987	1e-05	1e-05	1e-05	1e-05	1e-05	1e-05	UGL15387	355	Gwalanda	NA	Kibaale	Nkooko	Kibijjo	Katehe	NO
UGL15233:474513	0.148893	0.170191	0.00474	1e-05	0.00143	0.170529	1e-05	1e-05	1e-05	1e-05	0.173509	0.030972	1e-05	0.299676	UGL15233	356	Enguda	NA	Kibaale	Nyamarunda	Nyamarunda	katete	YES
UGL15234:474525	1e-05	0.999861	1e-05	1e-05	1e-05	1e-05	1.6e-05	1e-05	1e-05	1e-05	1.3e-05	1e-05	1e-05	1e-05	UGL15234	357	Kyawada	NA	Kibaale	Nyamarunda	Nyamarunda	katete	YES
UGL15239:474585	1.3e-05	0.999842	1e-05	1.5e-05	1e-05	1e-05	1e-05	1e-05	1.5e-05	1.6e-05	1e-05	1.8e-05	1.1e-05	1e-05	UGL15239	357	Kyawada	NA	Kibaale	Nyamarunda	Nyamarunda	katete	NO
UGL15241:474514	1.1e-05	0.999851	1.5e-05	1e-05	1e-05	1e-05	1e-05	1e-05	1e-05	1.8e-05	1.4e-05	1.1e-05	1e-05	1e-05	UGL15241	357	Katongole	NA	Kibaale	Nyamarunda	Nyamarunda	katete	NO
UGL15244:474550	1e-05	0.968419	1e-05	0.005771	1e-05	1e-05	1e-05	0.01828	1e-05	1e-05	1e-05	0.00743	1e-05	1e-05	UGL15244	357	Kyawada	NA	Kibaale	Nyamarunda	Nyamarunda	katete	NO
UGL15280:474507	1.1e-05	0.999854	1e-05	1.2e-05	1.4e-05	1e-05	1e-05	1e-05	1.8e-05	1e-05	1e-05	1e-05	1e-05	1e-05	UGL15280	357	NAADS	NAADS_original	Kibaale	Nyamarunda	Nyamarunda	katete	NO
UGL15285:474567	1e-05	0.999867	1e-05	1e-05	1e-05	1e-05	1e-05	1e-05	1e-05	1e-05	1e-05	1.3e-05	1e-05	1e-05	UGL15285	357	NAADS	NAADS_original	Kibaale	Nyamarunda	Nyamarunda	katete	NO
UGL15288:474508	1e-05	0.999859	1e-05	1e-05	1e-05	1e-05	1e-05	1.6e-05	1e-05	1.4e-05	1.1e-05	1e-05	1e-05	1e-05	UGL15288	357	Kyawada	NA	Kibaale	Nyamarunda	Nyamarunda	katete	NO
UGL15291:474544	1.1e-05	0.999848	1e-05	1e-05	1.8e-05	1.1e-05	1.6e-05	1.1e-05	1e-05	1.1e-05	1.2e-05	1.1e-05	1e-05	1e-05	UGL15291	357	Kyawada	NA	Kibaale	Nyamarunda	Nyamarunda	katete	NO
UGL15292:474556	1.1e-05	0.999836	1.1e-05	1.7e-05	1.1e-05	1.9e-05	1e-05	1.1e-05	1e-05	1.4e-05	1.2e-05	1.4e-05	1.5e-05	1e-05	UGL15292	357	Kalitunsi	NA	Kibaale	Nyamarunda	Nyamarunda	katete	NO
UGL15293:474568	1e-05	0.99987	1e-05	1e-05	1e-05	1e-05	1e-05	1e-05	1e-05	1e-05	1e-05	1e-05	1e-05	1e-05	UGL15293	357	Kyawada	NA	Kibaale	Nyamarunda	Nyamarunda	katete	NO
UGL15300:474557	1e-05	0.99987	1e-05	1e-05	1e-05	1e-05	1e-05	1e-05	1e-05	1e-05	1e-05	1e-05	1e-05	1e-05	UGL15300	357	myaka_ebiri	NA	Kibaale	Nyamarunda	Nyamarunda	katete	NO
UGL15305:474522	1e-05	0.999865	1e-05	1e-05	1e-05	1e-05	1e-05	1e-05	1.5e-05	1e-05	1e-05	1e-05	1e-05	1e-05	UGL15305	357	Kyawada	NA	Kibaale	Nyamarunda	Nyamarunda	katete	NO
UGL15314:474535	1e-05	0.99987	1e-05	1e-05	1e-05	1e-05	1e-05	1e-05	1e-05	1e-05	1e-05	1e-05	1e-05	1e-05	UGL15314	357	Nyakaswiga	NA	Kibaale	Nkooko	Kibijjo	Katehe	NO
UGL15326:474584	1e-05	0.999854	1e-05	1.5e-05	1.3e-05	1e-05	1e-05	1.8e-05	1e-05	1e-05	1e-05	1e-05	1e-05	1e-05	UGL15326	357	Musafiri	NA	Kibaale	Nkooko	Kibijjo	Katehe	NO
UGL15337:474598	1e-05	0.99987	1e-05	1e-05	1e-05	1e-05	1e-05	1e-05	1e-05	1e-05	1e-05	1e-05	1e-05	1e-05	UGL15337	357	Kyawada	NA	Kibaale	Nyamarunda	Nyamarunda	katete	NO
UGL15343:474670	1e-05	0.99987	1e-05	1e-05	1e-05	1e-05	1e-05	1e-05	1e-05	1e-05	1e-05	1e-05	1e-05	1e-05	UGL15343	357	NAADS_ebinywa	NAADS_qualitative	Kibaale	Nyamarunda	Nyamarunda	katete	NO
UGL15347:474635	1e-05	0.999868	1e-05	1e-05	1e-05	1e-05	1e-05	1e-05	1.1e-05	1e-05	1e-05	1e-05	1e-05	1e-05	UGL15347	357	Kyawada	NA	Kibaale	Nyamarunda	Nyamarunda	katete	NO
UGL15350:474671	1e-05	0.999861	1e-05	1e-05	1e-05	1.1e-05	1e-05	1.3e-05	1.4e-05	1e-05	1e-05	1e-05	1e-05	1e-05	UGL15350	357	Kyawada	NA	Kibaale	Nyamarunda	Nyamarunda	katete	NO
UGL15355:474636	1e-05	0.99987	1e-05	1e-05	1e-05	1e-05	1e-05	1e-05	1e-05	1e-05	1e-05	1e-05	1e-05	1e-05	UGL15355	357	NAADS_eyebinywa	NAADS_qualitative	Kibaale	Nyamarunda	Nyamarunda	katete	NO
UGL15360:474601	1e-05	0.99987	1e-05	1e-05	1e-05	1e-05	1e-05	1e-05	1e-05	1e-05	1e-05	1e-05	1e-05	1e-05	UGL15360	357	myaka_ebiri	NA	Kibaale	Nyamarunda	Nyamarunda	katete	NO
UGL15463:474781	1e-05	0.999863	1e-05	1e-05	1e-05	1e-05	1e-05	1e-05	1e-05	1e-05	1.7e-05	1e-05	1e-05	1e-05	UGL15463	357	mukuma	NA	Masindi	Pakanyi	Labong	Kisabagwa	YES
UGL15523:474825	1.4e-05	0.999866	1e-05	1e-05	1e-05	1e-05	1e-05	1e-05	1e-05	1e-05	1e-05	1e-05	1e-05	1e-05	UGL15523	357	NAADS	NAADS_original	Masindi	Pakanyi	Labong	Kisabagwa	NO
UGL15542:474863	1.1e-05	0.99986	1.6e-05	1e-05	1e-05	1e-05	1e-05	1.1e-05	1.1e-05	1e-05	1e-05	1e-05	1e-05	1e-05	UGL15542	357	Akena_Akena	NA	APAC	Aduku	Aboko	Aora	YES
UGL15546:474816	1.1e-05	0.999855	1.7e-05	1e-05	1.3e-05	1e-05	1.2e-05	1.1e-05	1.1e-05	1e-05	1e-05	1e-05	1.1e-05	1e-05	UGL15546	357	Gamente_acol	gamente_qualitative	APAC	Aduku	Aboko	Aora	NO
UGL15578:474820	1e-05	0.999867	1e-05	1e-05	1.2e-05	1.1e-05	1e-05	1e-05	1e-05	1e-05	1e-05	1e-05	1e-05	1e-05	UGL15578	357	Ojara_Ojara	NA	APAC	Aduku	Aboko	Aora	NO
UGL15583:474880	1e-05	0.99987	1e-05	1e-05	1e-05	1e-05	1e-05	1e-05	1e-05	1e-05	1e-05	1e-05	1e-05	1e-05	UGL15583	357	Gamente_acol	gamente_qualitative	APAC	Aduku	Aboko	Aora	NO
UGL15589:474857	1e-05	0.999867	1e-05	1e-05	1e-05	1e-05	1e-05	1.2e-05	1e-05	1e-05	1.1e-05	1e-05	1e-05	1e-05	UGL15589	357	Gamente_acol	gamente_qualitative	APAC	Aduku	Aboko	Aora	NO
UGL15621:474945	1e-05	0.999868	1e-05	1.2e-05	1e-05	1e-05	1e-05	1e-05	1e-05	1e-05	1e-05	1e-05	1e-05	1e-05	UGL15621	357	Gamente_acol	gamente_qualitative	APAC	Aduku	Aboko	Aora	NO
UGL15624:474886	1.1e-05	0.999847	1.3e-05	1.8e-05	1e-05	1e-05	1e-05	1.2e-05	1.7e-05	1e-05	1e-05	1.1e-05	1e-05	1e-05	UGL15624	357	Gamente_acol	gamente_qualitative	APAC	Aduku	Aboko	Aora	NO
UGL15630:474958	1e-05	0.999868	1e-05	1e-05	1.2e-05	1e-05	1e-05	1e-05	1e-05	1e-05	1e-05	1e-05	1e-05	1e-05	UGL15630	357	Gamente_acol	gamente_qualitative	APAC	Aduku	Aboko	Aora	NO
UGL15631:474970	1.1e-05	0.999847	1.9e-05	1.7e-05	1.2e-05	1.1e-05	1e-05	1.1e-05	1.1e-05	1e-05	1e-05	1e-05	1e-05	1e-05	UGL15631	357	Gamente_acol	gamente_qualitative	APAC	Aduku	Aboko	Aora	NO
UGL15637:474947	1e-05	0.999863	1e-05	1e-05	1e-05	1e-05	1e-05	1.1e-05	1.4e-05	1e-05	1e-05	1.1e-05	1e-05	1e-05	UGL15637	357	Gamente_acol	gamente_qualitative	APAC	Aduku	Aboko	Aora	NO
UGL15237:474561	1e-05	1e-05	1e-05	0.099997	0.117598	1e-05	0.473654	0.004985	0.0387	0.093952	1e-05	1e-05	0.171044	1e-05	UGL15237	358	Kasansa	NA	Kibaale	Nyamarunda	Nyamarunda	katete	YES
UGL15242:474526	1e-05	1e-05	1e-05	1e-05	1e-05	1e-05	0.32564	1e-05	1e-05	1e-05	1e-05	1e-05	0.67424	1e-05	UGL15242	359	Gwalanda	NA	Kibaale	Nyamarunda	Nyamarunda	katete	YES
UGL15243:474538	1e-05	1e-05	1e-05	1e-05	1e-05	1e-05	0.297585	1e-05	1e-05	1e-05	1e-05	1e-05	0.702295	1e-05	UGL15243	359	Kasansa	NA	Kibaale	Nyamarunda	Nyamarunda	katete	NO
UGL15289:474520	1e-05	1e-05	1e-05	1e-05	1e-05	1e-05	0.303276	1e-05	1e-05	1e-05	1e-05	1e-05	0.696604	1e-05	UGL15289	359	Bukalasa	NA	Kibaale	Nyamarunda	Nyamarunda	katete	NO
UGL15290:474532	1e-05	1e-05	1e-05	1e-05	1e-05	1e-05	0.297369	1e-05	1e-05	1e-05	1e-05	1e-05	0.702511	1e-05	UGL15290	359	Kasansa	NA	Kibaale	Nyamarunda	Nyamarunda	katete	NO
UGL15301:474569	1e-05	1e-05	1e-05	1e-05	1e-05	1e-05	0.296018	1e-05	1e-05	1e-05	1e-05	1e-05	0.703862	1e-05	UGL15301	359	masense	NA	Kibaale	Nyamarunda	Nyamarunda	katete	NO
UGL15310:474582	1e-05	1e-05	1e-05	1e-05	1e-05	1e-05	0.298248	1e-05	1e-05	1e-05	1e-05	1e-05	0.701632	1e-05	UGL15310	359	Bukalasa	NA	Kibaale	Nyamarunda	Nyamarunda	katete	NO
UGL15351:474683	1e-05	1e-05	1e-05	1e-05	1e-05	1e-05	0.286605	1e-05	1e-05	1e-05	1e-05	1e-05	0.713275	1e-05	UGL15351	359	Bukalasa	NA	Kibaale	Nyamarunda	Nyamarunda	katete	NO
UGL15362:474625	1e-05	1e-05	1e-05	1e-05	1e-05	1e-05	0.306617	1e-05	1e-05	1e-05	1e-05	1e-05	0.693263	1e-05	UGL15362	359	Kachenche	NA	Kibaale	Nyamarunda	Nyamarunda	katete	NO
UGL15246:474574	1.1e-05	1e-05	1e-05	1e-05	1e-05	1e-05	0.929945	1e-05	0.069934	1e-05	1e-05	1e-05	1e-05	1e-05	UGL15246	360	Gwalanda	NA	Kibaale	Nyamarunda	Nyamarunda	katete	YES
UGL15275:474542	1e-05	1e-05	1e-05	1e-05	1e-05	1e-05	0.907873	1e-05	0.092003	1.4e-05	1e-05	1e-05	1e-05	1e-05	UGL15275	360	Bukalasa	NA	Kibaale	Nkooko	Kibijjo	Katehe	NO
UGL15277:474566	1e-05	1e-05	1.4e-05	1e-05	1e-05	1e-05	0.911904	1e-05	0.08797	1e-05	1e-05	1.1e-05	1e-05	1e-05	UGL15277	360	Bukalasa	NA	Kibaale	Nkooko	Kibijjo	Katehe	NO
UGL15284:474555	1.4e-05	1e-05	1e-05	1e-05	1e-05	1e-05	0.937264	1e-05	0.062613	1e-05	1e-05	1e-05	1e-05	1e-05	UGL15284	360	Bukalasa	NA	Kibaale	Nyamarunda	Nyamarunda	katete	NO
UGL15348:474647	1e-05	1e-05	1e-05	1e-05	1e-05	1e-05	0.89652	1e-05	0.10336	1e-05	1e-05	1e-05	1e-05	1e-05	UGL15348	360	Bukalasa	NA	Kibaale	Nyamarunda	Nyamarunda	katete	NO
UGL15352:474600	1e-05	1e-05	1e-05	1e-05	1e-05	1e-05	0.948017	1.8e-05	0.051855	1e-05	1e-05	1e-05	1e-05	1e-05	UGL15352	360	Bukalasa	NA	Kibaale	Nyamarunda	Nyamarunda	katete	NO
UGL15365:474661	1e-05	1e-05	1e-05	1e-05	1e-05	1e-05	0.923248	1e-05	0.07663	1e-05	1.2e-05	1e-05	1e-05	1e-05	UGL15365	360	Bukalasa	NA	Kibaale	Nkooko	Kibijjo	Katehe	NO
UGL15384:474604	1e-05	1e-05	1e-05	1e-05	1e-05	1e-05	0.886088	1e-05	0.113792	1e-05	1e-05	1e-05	1e-05	1e-05	UGL15384	360	Bukalasa	NA	Kibaale	Nkooko	Kibijjo	Katehe	NO
UGL15443:474731	1e-05	1e-05	1e-05	1e-05	1e-05	1e-05	0.897313	1e-05	0.102567	1e-05	1e-05	1e-05	1e-05	1e-05	UGL15443	360	Nyaraboke	NA	Masindi	Miirya	Bigando	Katagurukwa	YES
UGL15503:475062	1e-05	1e-05	1e-05	1e-05	1e-05	1e-05	0.881874	1.8e-05	0.117994	1e-05	1.4e-05	1e-05	1e-05	1e-05	UGL15503	360	Bukalasa	NA	Masindi	Pakanyi	Labong	Kisabagwa	NO
UGL15612:474848	1e-05	1e-05	1e-05	1e-05	1e-05	1e-05	0.906445	1e-05	0.093429	1.2e-05	1e-05	1.3e-05	1e-05	1e-05	UGL15612	360	Icil_Icil	NA	APAC	APAC	ATANA	ANGU B	YES
UGL15247:474586	1e-05	1e-05	1e-05	0.053466	0.233607	1e-05	0.307017	0.027352	1e-05	0.080747	1e-05	1e-05	0.297732	1e-05	UGL15247	361	Kyawada	NA	Kibaale	Nyamarunda	Nyamarunda	katete	YES
UGL15307:474546	1e-05	1e-05	1e-05	0.058279	0.239265	1e-05	0.30473	0.030448	1e-05	0.079652	1e-05	0.005477	0.282078	1e-05	UGL15307	361	Gwalanda	NA	Kibaale	Nyamarunda	Nyamarunda	katete	NO
UGL15340:474634	1e-05	1.4e-05	1e-05	0.06843	0.243547	1.1e-05	0.30506	0.021189	1e-05	0.084643	1e-05	1e-05	0.277047	1e-05	UGL15340	361	Kanyele_balye	NA	Kibaale	Nyamarunda	Nyamarunda	katete	NO
UGL15249:474515	1e-05	1e-05	1e-05	0.008437	1e-05	1e-05	0.590696	0.111012	1e-05	0.16203	1e-05	1e-05	0.127734	1e-05	UGL15249	362	NAADS	NAADS_original	Kibaale	Nkooko	Kibijjo	Katehe	YES
UGL15261:474564	0.002343	1e-05	1e-05	0.007911	1e-05	1e-05	0.588423	0.114995	1e-05	0.154464	1e-05	0.003044	0.12875	1e-05	UGL15261	362	Ekikwera	NA	Kibaale	Nkooko	Kibijjo	Katehe	NO
UGL15295:474592	1e-05	1e-05	1e-05	0.000401	1e-05	1e-05	0.614415	0.109466	1e-05	0.161067	1e-05	1e-05	0.114562	1e-05	UGL15295	362	Kanyele_balye	NA	Kibaale	Nyamarunda	Nyamarunda	katete	NO
UGL15303:474593	1e-05	1e-05	1e-05	0.001319	1e-05	1e-05	0.600049	0.109452	1e-05	0.161716	1e-05	1e-05	0.127373	1e-05	UGL15303	362	lyaaho_oloore	NA	Kibaale	Nyamarunda	Nyamarunda	katete	NO
UGL15324:474560	1e-05	1e-05	1e-05	0.011495	1e-05	1e-05	0.598409	0.110633	1e-05	0.160238	1e-05	1e-05	0.119136	1e-05	UGL15324	362	NAADS_eyakasaatu	NAADS_qualitative	Kibaale	Nkooko	Kibijjo	Katehe	NO
UGL15328:475038	0.005575	1e-05	1e-05	0.015285	1e-05	1e-05	0.58697	0.104917	1e-05	0.161541	0.006704	1e-05	0.118938	1e-05	UGL15328	362	NAADS_ekwera	NAADS_qualitative	Kibaale	Nkooko	Kibijjo	Katehe	NO
UGL15251:474539	1e-05	1e-05	1e-05	1e-05	1e-05	1e-05	1e-05	1e-05	1e-05	1e-05	1e-05	1e-05	0.99987	1e-05	UGL15251	363	Kakayo	NA	Kibaale	Nkooko	Kibijjo	Katehe	YES
UGL15367:474685	1e-05	1e-05	1e-05	1e-05	1e-05	1e-05	1e-05	1e-05	1e-05	1e-05	1e-05	1e-05	0.99987	1e-05	UGL15367	363	Kakayo	NA	Kibaale	Nkooko	Kibijjo	Katehe	NO
UGL15374:474674	1.1e-05	1e-05	1e-05	1e-05	1e-05	1e-05	1e-05	1e-05	1e-05	1e-05	1e-05	1e-05	0.999869	1e-05	UGL15374	363	Kakayo	NA	Kibaale	Nkooko	Kibijjo	Katehe	NO
UGL15459:474733	1e-05	1e-05	1e-05	1e-05	1e-05	1e-05	1e-05	1e-05	1e-05	1e-05	1e-05	1e-05	0.99987	1e-05	UGL15459	363	Timpaigwa_mulwaire	NA	Masindi	Pakanyi	Labong	Kisabagwa	YES
UGL15476:474747	1e-05	1e-05	1e-05	1e-05	0.004703	1e-05	1e-05	0.023659	0.029204	0.016045	0.084717	0.02052	0.821083	1e-05	UGL15476	363	Timpaigwa_mulwaire	NA	Masindi	Pakanyi	Labong	Kisabagwa	NO
UGL15487:474784	1e-05	1e-05	1.3e-05	1e-05	1e-05	1e-05	1e-05	1.1e-05	1e-05	1.2e-05	1e-05	1e-05	0.999864	1e-05	UGL15487	363	Nyamwaka	NA	Masindi	Miirya	Bigando	Katagurukwa	NO
UGL15504:474703	1e-05	1e-05	1e-05	1e-05	1e-05	1e-05	1e-05	1.3e-05	1e-05	1e-05	1e-05	1e-05	0.999867	1e-05	UGL15504	363	Timpaigwa_mulwaire	NA	Masindi	Pakanyi	Labong	Kisabagwa	NO
UGL15252:474551	1e-05	1e-05	1e-05	1e-05	0.488048	1e-05	0.131367	1.5e-05	0.109797	0.069257	1e-05	0.071913	0.129533	1e-05	UGL15252	364	Bukalasa	NA	Kibaale	Nkooko	Kibijjo	Katehe	YES
UGL15255:474587	1e-05	1e-05	1e-05	1e-05	0.51937	1e-05	0.130488	1e-05	0.087722	0.062328	1e-05	0.060584	0.139428	1e-05	UGL15255	364	Bukalasa	NA	Kibaale	Nkooko	Kibijjo	Katehe	NO
UGL15318:474583	1e-05	1e-05	1.3e-05	1e-05	0.507646	1e-05	0.144545	1e-05	0.101544	0.052006	1e-05	0.064642	0.129533	1e-05	UGL15318	364	Musafiri	NA	Kibaale	Nkooko	Kibijjo	Katehe	NO
UGL15321:474524	1e-05	1e-05	1.4e-05	1e-05	0.495395	1e-05	0.140544	1e-05	0.117991	0.072976	1e-05	0.051731	0.121279	1e-05	UGL15321	364	Bukalasa	NA	Kibaale	Nkooko	Kibijjo	Katehe	NO
UGL15372:474650	1e-05	1e-05	1e-05	1e-05	0.515359	1e-05	0.125	1e-05	0.100171	0.06737	1e-05	0.043313	0.148708	1e-05	UGL15372	364	Bukalasa_omukoto	NA	Kibaale	Nkooko	Kibijjo	Katehe	NO
UGL15253:474563	1e-05	1e-05	1e-05	0.395432	0.09832	1e-05	0.477802	1e-05	0.028336	1e-05	1e-05	2e-05	1e-05	1e-05	UGL15253	365	Kakofira	NA	Kibaale	Nkooko	Kibijjo	Katehe	YES
UGL15268:474553	1e-05	1e-05	1e-05	0.379582	0.086048	1e-05	0.470883	1e-05	0.063387	1e-05	1e-05	1e-05	1e-05	1e-05	UGL15268	365	Kakofira	NA	Kibaale	Nkooko	Kibijjo	Katehe	NO
UGL15311:474594	1e-05	1e-05	1e-05	0.384485	0.082503	1e-05	0.493041	1e-05	0.039867	1e-05	1e-05	1e-05	1.5e-05	1e-05	UGL15311	365	Gwalanda	NA	Kibaale	Nyamarunda	Nyamarunda	katete	NO
UGL15330:474621	1e-05	1.1e-05	1e-05	0.401973	0.065621	1e-05	0.469296	1e-05	0.063005	1e-05	1.2e-05	1e-05	1.2e-05	1e-05	UGL15330	365	Kakofira	NA	Kibaale	Nkooko	Kibijjo	Katehe	NO
UGL15376:474603	1.3e-05	1e-05	1e-05	0.390304	0.087422	1e-05	0.467635	1e-05	0.054536	1e-05	1e-05	1e-05	1e-05	1e-05	UGL15376	365	Kakofira	NA	Kibaale	Nkooko	Kibijjo	Katehe	NO
UGL15382:474675	1e-05	1e-05	1e-05	0.397432	0.076649	1e-05	0.485857	1e-05	0.039962	1e-05	1e-05	1e-05	1e-05	1e-05	UGL15382	365	Kakofira	NA	Kibaale	Nkooko	Kibijjo	Katehe	NO
UGL15385:474616	1e-05	1e-05	1e-05	0.392572	0.081478	1e-05	0.476796	1e-05	0.049054	1e-05	1e-05	1e-05	1e-05	1e-05	UGL15385	365	Kakofira	NA	Kibaale	Nkooko	Kibijjo	Katehe	NO
UGL15256:474504	1e-05	1e-05	1e-05	0.075439	0.498574	1e-05	0.162848	0.079285	1e-05	0.03504	0.056265	0.002293	0.090196	1e-05	UGL15256	366	NAADS	NAADS_original	Kibaale	Nkooko	Kibijjo	Katehe	YES
UGL15259:474540	0.004699	1e-05	1e-05	0.148758	0.071326	0.036726	0.027888	0.118325	0.028495	0.080431	0.088045	0.095611	0.247339	0.052338	UGL15259	367	muvahoima	NA	Kibaale	Nkooko	Kibijjo	Katehe	YES
UGL15386:474628	0.008989	1e-05	1e-05	0.157254	0.065816	0.033557	0.007667	0.123501	0.032559	0.088124	0.062689	0.092541	0.270715	0.056569	UGL15386	367	unknown_name	NA	Kibaale	Nkooko	Kibijjo	Katehe	NO
UGL15260:474552	1e-05	1e-05	1e-05	0.117843	0.288148	1e-05	0.260718	0.045782	1e-05	0.092261	1e-05	1e-05	0.195167	1e-05	UGL15260	368	Kakofira	NA	Kibaale	Nkooko	Kibijjo	Katehe	YES
UGL15262:474576	0.104268	0.287358	1e-05	0.005954	1e-05	1e-05	0.007383	1e-05	1e-05	1e-05	0.113476	0.034036	1e-05	0.447454	UGL15262	369	Ekikwiragura	NA	Kibaale	Nkooko	Kibijjo	Katehe	YES
UGL15600:474799	0.09907	0.285053	1e-05	0.014143	1e-05	1e-05	1.4e-05	1e-05	1e-05	1e-05	0.118896	0.038853	1e-05	0.443902	UGL15600	369	Bao	NA	APAC	APAC	ATANA	ANGU B	YES
UGL15608:474800	0.106455	0.289293	1e-05	0.015222	1e-05	1e-05	1e-05	1e-05	1e-05	1e-05	0.120173	0.036344	1e-05	0.432433	UGL15608	369	Gamente	gamente_original	APAC	APAC	ATANA	ANGU B	NO
UGL15264:474505	1e-05	1e-05	1e-05	0.078636	0.030923	1e-05	0.40343	0.26007	1e-05	0.183313	1e-05	1e-05	0.043548	1e-05	UGL15264	370	Bukalasa	NA	Kibaale	Nkooko	Kibijjo	Katehe	YES
UGL15265:474517	1e-05	1e-05	1e-05	1e-05	1e-05	1e-05	1e-05	1e-05	1e-05	1e-05	1e-05	1e-05	1e-05	0.99987	UGL15265	371	Mpemukile	NA	Kibaale	Nkooko	Kibijjo	Katehe	YES
UGL15306:474534	1e-05	1e-05	1e-05	1e-05	1e-05	1e-05	1e-05	1e-05	1e-05	1e-05	1e-05	1e-05	1e-05	0.99987	UGL15306	371	NAADS	NAADS_original	Kibaale	Nyamarunda	Nyamarunda	katete	NO
UGL15345:474611	1e-05	1e-05	1e-05	1.5e-05	1e-05	1e-05	1e-05	1e-05	1e-05	1e-05	1e-05	1e-05	1e-05	0.999865	UGL15345	371	Kyawada	NA	Kibaale	Nyamarunda	Nyamarunda	katete	NO
UGL15568:474795	1e-05	1e-05	1e-05	1e-05	1.3e-05	1e-05	1e-05	1e-05	1e-05	1e-05	1e-05	1e-05	1e-05	0.999867	UGL15568	371	Nyaraboke	NA	APAC	APAC	ATANA	ANGU B	YES
UGL15647:474972	1e-05	1e-05	1e-05	1e-05	1e-05	1e-05	1e-05	1e-05	1e-05	1e-05	1e-05	1e-05	1e-05	0.99987	UGL15647	371	Olam	NA	Arua	Logiri	Ciaba	Tinyaku	YES
UGL15693:474954	1e-05	1e-05	1e-05	1e-05	1e-05	1e-05	1e-05	1e-05	1e-05	1e-05	1e-05	1e-05	1e-05	0.99987	UGL15693	371	TME14	NA	Arua	Logiri	Ciaba	Tinyaku	NO
UGL15697:474907	1e-05	1e-05	1e-05	1e-05	1e-05	1e-05	1e-05	1e-05	1e-05	1e-05	1e-05	1e-05	1e-05	0.99987	UGL15697	371	TME14	NA	Arua	Logiri	Ciaba	Tinyaku	NO
UGL15705:474908	1e-05	1e-05	1e-05	1e-05	1e-05	1e-05	1e-05	1e-05	1e-05	1e-05	1e-05	1e-05	1e-05	0.99987	UGL15705	371	Olam	NA	Arua	Logiri	Ciaba	Tinyaku	NO
UGL15735:475067	1e-05	1e-05	1e-05	1e-05	1e-05	1e-05	1e-05	1e-05	1e-05	1e-05	1e-05	1e-05	1e-05	0.99987	UGL15735	371	Nyapamitu	NA	Arua	Logiri	Ciaba	Tinyaku	NO
UGL15738:475008	1e-05	1e-05	1e-05	1e-05	1e-05	1e-05	1e-05	1e-05	1e-05	1e-05	1e-05	1e-05	1e-05	0.99987	UGL15738	371	Gametea	NA	Arua	Logiri	Ciaba	Tinyaku	NO
UGL15743:475068	1e-05	1e-05	1e-05	1e-05	1e-05	1e-05	1e-05	1e-05	1e-05	1e-05	1e-05	1e-05	1e-05	0.99987	UGL15743	371	Gametea	NA	Arua	Logiri	Ciaba	Tinyaku	NO
UGL15266:474529	1e-05	1e-05	1e-05	0.195529	0.037061	1e-05	0.271539	0.418415	0.077366	1e-05	1e-05	1e-05	1e-05	1e-05	UGL15266	372	Gwalanda	NA	Kibaale	Nkooko	Kibijjo	Katehe	YES
UGL15267:474596	1e-05	1e-05	1e-05	1e-05	0.196911	1e-05	0.266189	1e-05	0.187428	0.1249	1e-05	0.089343	0.135149	1e-05	UGL15267	373	Bukalasa	NA	Kibaale	Nkooko	Kibijjo	Katehe	YES
UGL15269:474565	1e-05	1e-05	1e-05	0.308438	0.122817	1e-05	0.319959	1e-05	0.137044	0.035238	1e-05	0.058015	0.018419	1e-05	UGL15269	374	Musafiri	NA	Kibaale	Nkooko	Kibijjo	Katehe	YES
UGL15270:474577	1e-05	0.001639	1e-05	0.054156	0.246412	1.1e-05	0.411697	0.0178	0.200573	1e-05	0.026067	1e-05	0.033008	0.008596	UGL15270	375	lwakatehe	NA	Kibaale	Nkooko	Kibijjo	Katehe	YES
UGL15278:474578	1e-05	1e-05	1e-05	0.051813	0.253081	1e-05	0.425611	0.006501	0.19483	1e-05	0.030759	1e-05	0.03165	0.005695	UGL15278	375	Kakofira	NA	Kibaale	Nkooko	Kibijjo	Katehe	NO
UGL15274:474530	1.2e-05	1e-05	1e-05	1e-05	0.608512	1e-05	0.152138	1e-05	0.185556	1e-05	1e-05	0.053692	1e-05	1e-05	UGL15274	376	Kakofira	NA	Kibaale	Nkooko	Kibijjo	Katehe	YES
UGL15332:474645	1e-05	1e-05	1e-05	1e-05	0.61878	1e-05	0.128262	1e-05	0.192864	1e-05	1e-05	0.059994	1e-05	1e-05	UGL15332	376	Muhogo_kasahi	NA	Kibaale	Nkooko	Kibijjo	Katehe	NO
UGL15276:474554	1e-05	1e-05	1e-05	0.096579	1e-05	0.005372	0.307208	0.350552	1.6e-05	0.118126	1e-05	0.021351	0.100735	1e-05	UGL15276	377	Gwalanda	NA	Kibaale	Nkooko	Kibijjo	Katehe	YES
UGL15281:474519	0.004838	0.038748	1e-05	1e-05	1e-05	1e-05	0.394757	0.242655	1e-05	0.166301	1e-05	0.08765	0.064981	1e-05	UGL15281	378	Matooke	NA	Kibaale	Nyamarunda	Nyamarunda	katete	YES
UGL15286:474579	1e-05	1e-05	1e-05	1e-05	1e-05	1e-05	0.41461	0.254702	1e-05	0.183498	1e-05	0.08826	0.058841	1e-05	UGL15286	378	Matooke	NA	Kibaale	Nyamarunda	Nyamarunda	katete	NO
UGL15297:474521	0.008458	1e-05	1e-05	1e-05	1e-05	1e-05	0.422923	0.244659	1e-05	0.179552	0.00835	0.088146	0.047841	1e-05	UGL15297	378	Gwalanda	NA	Kibaale	Nyamarunda	Nyamarunda	katete	NO
UGL15309:474570	1.3e-05	1e-05	1e-05	1e-05	1e-05	1e-05	0.406167	0.26312	1e-05	0.173616	1e-05	0.090013	0.066992	1e-05	UGL15309	378	Matooke	NA	Kibaale	Nyamarunda	Nyamarunda	katete	NO
UGL15361:474613	0.01592	1e-05	0.003751	1e-05	1e-05	1e-05	0.388613	0.26034	1e-05	0.184833	1e-05	0.092865	0.053608	1e-05	UGL15361	378	Musibamumpale	NA	Kibaale	Nyamarunda	Nyamarunda	katete	NO
UGL15363:474637	0.00153	1e-05	1e-05	1e-05	1e-05	1e-05	0.412673	0.256925	1e-05	0.171764	1e-05	0.089599	0.067429	1e-05	UGL15363	378	Matooke	NA	Kibaale	Nyamarunda	Nyamarunda	katete	NO
UGL15282:474531	0.022065	0.084803	0.281187	0.030695	1e-05	1e-05	0.04005	0.027444	0.010653	0.013881	0.47727	0.009695	0.002228	1e-05	UGL15282	379	Bukalasa	NA	Kibaale	Nyamarunda	Nyamarunda	katete	YES
UGL15356:474648	0.027679	0.081259	0.276355	0.029236	1e-05	1e-05	0.050197	0.033131	0.000614	0.016607	0.463945	0.01906	0.001886	1e-05	UGL15356	379	NAADS_etaliyabinywa	NAADS_qualitative	Kibaale	Nyamarunda	Nyamarunda	katete	NO
UGL15378:474627	0.026289	0.084407	0.286633	0.030891	1e-05	1e-05	0.035669	0.036471	1e-05	0.014616	0.480943	0.004031	1e-05	1e-05	UGL15378	379	Kakofira	NA	Kibaale	Nkooko	Kibijjo	Katehe	NO
UGL15627:474922	0.022824	0.084932	0.291733	0.021908	1e-05	1e-05	0.027154	0.026852	0.003554	0.021961	0.484008	0.015034	1e-05	1e-05	UGL15627	379	Gamente_arema	gamente_qualitative	APAC	Aduku	Aboko	Aora	YES
UGL15296:474509	1e-05	1e-05	0.113116	1e-05	0.02373	0.047967	0.313362	1e-05	1e-05	1e-05	1e-05	1e-05	1e-05	0.501735	UGL15296	380	Nyakunyaku	NA	Kibaale	Nyamarunda	Nyamarunda	katete	YES
UGL15302:474581	1e-05	1e-05	1e-05	0.017455	0.297342	0.18725	0.229328	0.039645	1e-05	0.060642	0.002417	0.035097	0.106888	0.023896	UGL15302	381	masense_mayali	NA	Kibaale	Nyamarunda	Nyamarunda	katete	YES
UGL15315:474547	1.5e-05	1e-05	1e-05	1e-05	1.3e-05	1.4e-05	1.2e-05	1e-05	1e-05	0.999847	1.1e-05	1e-05	1.9e-05	1e-05	UGL15315	382	muvahoima	NA	Kibaale	Nkooko	Kibijjo	Katehe	YES
UGL15370:474626	1e-05	1e-05	1e-05	1e-05	1e-05	1e-05	1e-05	1e-05	1e-05	0.99987	1e-05	1e-05	1e-05	1e-05	UGL15370	382	Muhogo_akwera	NA	Kibaale	Nkooko	Kibijjo	Katehe	NO
UGL15399:474689	1e-05	1e-05	1e-05	1.5e-05	1.2e-05	1e-05	1.5e-05	1.1e-05	1e-05	0.999856	1e-05	1e-05	1e-05	1e-05	UGL15399	382	chairman	NA	Masindi	Miirya	Bigando	Katagurukwa	YES
UGL15501:474762	1e-05	1e-05	1e-05	1e-05	1e-05	1e-05	1e-05	1e-05	1e-05	0.99987	1e-05	1e-05	1e-05	1e-05	UGL15501	382	NAADS_kwera	NAADS_qualitative	Masindi	Pakanyi	Labong	Kisabagwa	NO
UGL15505:474715	1.2e-05	1e-05	1.2e-05	1.2e-05	1e-05	1e-05	1e-05	1e-05	1e-05	0.999855	1e-05	1e-05	1.9e-05	1e-05	UGL15505	382	NAADS_red	NAADS_qualitative	Masindi	Pakanyi	Labong	Kisabagwa	NO
UGL15512:474704	1e-05	1e-05	1e-05	1.8e-05	1e-05	1e-05	1e-05	1e-05	1e-05	0.999862	1e-05	1e-05	1e-05	1e-05	UGL15512	382	Tim_tim	NA	Masindi	Pakanyi	Labong	Kisabagwa	NO
UGL15517:474764	1e-05	1e-05	1e-05	1e-05	1e-05	1e-05	1e-05	1e-05	1e-05	0.99987	1e-05	1e-05	1e-05	1e-05	UGL15517	382	NAADS	NAADS_original	Masindi	Pakanyi	Labong	Kisabagwa	NO
UGL15545:474804	1e-05	1.3e-05	1e-05	1.7e-05	1e-05	1e-05	1e-05	1e-05	1e-05	0.999855	1e-05	1e-05	1.6e-05	1e-05	UGL15545	382	Gamente_atar	gamente_atar	APAC	Aduku	Aboko	Aora	YES
UGL15596:474846	1e-05	1e-05	1e-05	1e-05	1.1e-05	1e-05	1e-05	1e-05	1e-05	0.999869	1e-05	1e-05	1e-05	1e-05	UGL15596	382	Gamente_atar	gamente_atar	APAC	Aduku	Aboko	Aora	NO
UGL15613:474860	1e-05	1e-05	1e-05	1e-05	1e-05	1e-05	1e-05	1e-05	1e-05	0.99987	1e-05	1e-05	1e-05	1e-05	UGL15613	382	Gamente_pink	gamente_qualitative	APAC	APAC	ATANA	ANGU B	NO
UGL15633:474899	1e-05	1e-05	1e-05	1.4e-05	1e-05	1e-05	1e-05	1e-05	1.2e-05	0.999859	1e-05	1e-05	1.5e-05	1e-05	UGL15633	382	Gamente_arema	gamente_qualitative	APAC	Aduku	Aboko	Aora	NO
UGL15636:474935	1e-05	1e-05	1e-05	1e-05	1e-05	1e-05	1e-05	1e-05	1e-05	0.99987	1e-05	1e-05	1e-05	1e-05	UGL15636	382	Gamente_arema	gamente_qualitative	APAC	APAC	ATANA	ANGU B	NO
UGL15755:475022	1e-05	1e-05	1e-05	1e-05	1e-05	1e-05	1e-05	1e-05	1e-05	0.99987	1e-05	1e-05	1e-05	1e-05	UGL15755	382	marajupalili	NA	Arua	Ogoko	Pamvara	Alivu	YES
UGL15319:474595	1e-05	1e-05	1e-05	1e-05	1e-05	1e-05	1e-05	1e-05	1e-05	1e-05	1e-05	0.99987	1e-05	1e-05	UGL15319	383	unknown_name	NA	Kibaale	Nkooko	Kibijjo	Katehe	YES
UGL15331:474633	1e-05	1e-05	1e-05	1.1e-05	2e-05	1e-05	1e-05	1e-05	1e-05	1e-05	1e-05	0.999859	1e-05	1e-05	UGL15331	383	Muhogo_ediera	NA	Kibaale	Nkooko	Kibijjo	Katehe	NO
UGL15333:474657	1e-05	1e-05	1e-05	1e-05	1e-05	1e-05	1e-05	1e-05	1e-05	1e-05	1e-05	0.99987	1e-05	1e-05	UGL15333	383	Gwalanda	NA	Kibaale	Nkooko	Kibijjo	Katehe	NO
UGL15368:474691	1e-05	1e-05	1e-05	1e-05	1e-05	1e-05	1e-05	1e-05	1e-05	1e-05	1e-05	0.99987	1e-05	1e-05	UGL15368	383	Ndugamubende	NA	Kibaale	Nkooko	Kibijjo	Katehe	NO
UGL15406:474678	1e-05	1e-05	1e-05	1e-05	1.5e-05	1e-05	1e-05	1e-05	1e-05	1e-05	1e-05	0.999864	1e-05	1e-05	UGL15406	383	lwabalulu	NA	Masindi	Miirya	Bigando	Katagurukwa	YES
UGL15408:474607	1e-05	1e-05	1.2e-05	1e-05	1e-05	1e-05	1e-05	1e-05	1e-05	1e-05	1e-05	0.999868	1e-05	1e-05	UGL15408	383	Gulu_gulu	NA	Masindi	Miirya	Bigando	Katagurukwa	NO
UGL15415:475050	1e-05	1e-05	1e-05	1e-05	1.3e-05	1e-05	1e-05	1e-05	1e-05	1e-05	1e-05	0.999867	1e-05	1e-05	UGL15415	383	Kibaho	NA	Masindi	Pakanyi	Labong	Kisabagwa	NO
UGL15419:474644	1e-05	1e-05	1e-05	1e-05	1e-05	1e-05	1e-05	1e-05	1e-05	1e-05	1e-05	0.99987	1e-05	1e-05	UGL15419	383	Ebiibo_ekooto	NA	Masindi	Pakanyi	Labong	Kisabagwa	NO
UGL15423:474692	1e-05	1e-05	1e-05	1e-05	1e-05	1e-05	1e-05	1e-05	1e-05	1e-05	1e-05	0.99987	1e-05	1e-05	UGL15423	383	Kibaho	NA	Masindi	Pakanyi	Labong	Kisabagwa	NO
UGL15424:474693	1e-05	1e-05	1e-05	1e-05	1e-05	1e-05	1e-05	1e-05	1e-05	1e-05	1e-05	0.99987	1e-05	1e-05	UGL15424	383	Timpaigwa_mulwaire	NA	Masindi	Pakanyi	Labong	Kisabagwa	NO
UGL15456:474697	1.3e-05	1.4e-05	1.2e-05	1e-05	1e-05	1e-05	1e-05	1e-05	1e-05	1e-05	1e-05	0.999861	1e-05	1e-05	UGL15456	383	Kibawo	NA	Masindi	Pakanyi	Labong	Kisabagwa	NO
UGL15471:474782	1.3e-05	1e-05	1e-05	1e-05	1e-05	1e-05	1e-05	1e-05	1e-05	1e-05	1e-05	0.999867	1e-05	1e-05	UGL15471	383	Rwatinka	NA	Masindi	Pakanyi	Labong	Kisabagwa	NO
UGL15479:474783	1e-05	1e-05	1e-05	1e-05	0.011653	1e-05	1e-05	1e-05	1e-05	1e-05	0.014181	0.974056	1e-05	1e-05	UGL15479	383	Kibaho	NA	Masindi	Pakanyi	Labong	Kisabagwa	NO
UGL15480:474700	1e-05	1e-05	1e-05	1e-05	1e-05	1e-05	0.015801	0.034198	0.008026	0.004272	0.035677	0.90117	0.000788	1e-05	UGL15480	383	Kibaho	NA	Masindi	Pakanyi	Labong	Kisabagwa	NO
UGL15496:474702	1e-05	1e-05	1e-05	1e-05	1e-05	1e-05	1e-05	1e-05	1e-05	1e-05	1e-05	0.99987	1e-05	1e-05	UGL15496	383	Kibaho	NA	Masindi	Miirya	Bigando	Katagurukwa	NO
UGL15500:474750	1e-05	1e-05	1e-05	1e-05	1e-05	1.1e-05	1.1e-05	1e-05	1e-05	1e-05	1e-05	0.999868	1e-05	1e-05	UGL15500	383	Kibaho	NA	Masindi	Pakanyi	Labong	Kisabagwa	NO
UGL15508:474751	1e-05	1e-05	1.4e-05	1e-05	1e-05	1e-05	1.3e-05	1e-05	1e-05	1e-05	1e-05	0.999863	1e-05	1e-05	UGL15508	383	Kibawo	NA	Masindi	Pakanyi	Labong	Kisabagwa	NO
UGL15511:474787	1e-05	1e-05	1e-05	1e-05	1e-05	1e-05	1e-05	1e-05	1e-05	1e-05	1e-05	0.99987	1e-05	1e-05	UGL15511	383	NAADS_kasusu_ka_kwera	NAADS_qualitative	Masindi	Pakanyi	Labong	Kisabagwa	NO
UGL15514:474728	1e-05	1e-05	1e-05	1e-05	1e-05	1e-05	1e-05	1e-05	1e-05	1.1e-05	1e-05	0.999869	1e-05	1e-05	UGL15514	383	Kibaho	NA	Masindi	Pakanyi	Labong	Kisabagwa	NO
UGL15519:474788	1e-05	1e-05	1e-05	1e-05	1e-05	1e-05	1e-05	1e-05	1e-05	1e-05	1e-05	0.99987	1e-05	1e-05	UGL15519	383	Rwatinka	NA	Masindi	Pakanyi	Labong	Kisabagwa	NO
UGL15520:474789	1e-05	1e-05	1e-05	1e-05	1.2e-05	1e-05	1e-05	1e-05	1e-05	1e-05	1e-05	0.999867	1.1e-05	1e-05	UGL15520	383	Timpaigwa_mulwaire_(etakuranda)	NA	Masindi	Pakanyi	Labong	Kisabagwa	NO
UGL15533:474850	1e-05	1e-05	1e-05	1e-05	1e-05	1e-05	1e-05	1e-05	1e-05	1e-05	0.020059	0.979821	1e-05	1e-05	UGL15533	383	Bao	NA	APAC	APAC	ATANA	ANGU B	YES
UGL15536:474791	1e-05	1e-05	1e-05	1e-05	1e-05	1e-05	1e-05	1e-05	1e-05	1e-05	1e-05	0.99987	1e-05	1e-05	UGL15536	383	Bao	NA	APAC	APAC	ATANA	ANGU B	NO
UGL15538:474815	1e-05	1e-05	1e-05	1e-05	1e-05	1e-05	1e-05	1e-05	1e-05	1e-05	1e-05	0.99987	1e-05	1e-05	UGL15538	383	Bao	NA	APAC	APAC	ATANA	ANGU B	NO
UGL15543:474875	1.2e-05	1e-05	1e-05	1e-05	1.3e-05	1e-05	1e-05	1e-05	1e-05	1e-05	1e-05	0.999865	1e-05	1e-05	UGL15543	383	Bao	NA	APAC	Aduku	Aboko	Aora	NO
UGL15547:474828	1e-05	1e-05	1e-05	1e-05	1e-05	1e-05	1e-05	1e-05	1e-05	1e-05	1e-05	0.99987	1e-05	1e-05	UGL15547	383	Bao	NA	APAC	Aduku	Aboko	Aora	NO
UGL15548:474840	1.7e-05	1e-05	1e-05	1e-05	1e-05	1e-05	1e-05	1e-05	1e-05	1.2e-05	1e-05	0.99986	1e-05	1e-05	UGL15548	383	Bao	NA	APAC	Aduku	Aboko	Aora	NO
UGL15562:474818	1.2e-05	1e-05	1e-05	1e-05	1.9e-05	1e-05	1e-05	1e-05	1e-05	1e-05	1e-05	0.999859	1e-05	1e-05	UGL15562	383	Bao	NA	APAC	APAC	ATANA	ANGU B	NO
UGL15565:474854	1e-05	1.8e-05	1e-05	1e-05	1e-05	1e-05	1e-05	1.4e-05	1e-05	1e-05	1e-05	0.999859	1e-05	1e-05	UGL15565	383	Bao	NA	APAC	APAC	ATANA	ANGU B	NO
UGL15566:474866	1e-05	1e-05	1e-05	1e-05	1.4e-05	1e-05	1e-05	1e-05	1e-05	1e-05	1e-05	0.999866	1e-05	1e-05	UGL15566	383	Bao	NA	APAC	APAC	ATANA	ANGU B	NO
UGL15574:474867	1e-05	1e-05	1e-05	1e-05	1e-05	1e-05	1e-05	1e-05	1e-05	1e-05	1e-05	0.99987	1e-05	1e-05	UGL15574	383	Bao	NA	APAC	APAC	ATANA	ANGU B	NO
UGL15577:474808	1e-05	1e-05	1e-05	1e-05	1e-05	1e-05	1e-05	1e-05	1.1e-05	1e-05	1.4e-05	0.999866	1e-05	1e-05	UGL15577	383	Bao	NA	APAC	APAC	ATANA	ANGU B	NO
UGL15580:474844	1e-05	1e-05	1e-05	1e-05	1e-05	1e-05	1e-05	1e-05	1e-05	1e-05	1e-05	0.99987	1e-05	1e-05	UGL15580	383	Gulu_gulu	NA	APAC	Aduku	Aboko	Aora	NO
UGL15585:474809	1e-05	1e-05	1e-05	1e-05	1e-05	1e-05	1e-05	1e-05	1e-05	1e-05	1e-05	0.99987	1e-05	1e-05	UGL15585	383	Gamente_atar	gamente_atar	APAC	Aduku	Aboko	Aora	NO
UGL15592:474798	1e-05	1.2e-05	1e-05	1e-05	1e-05	1e-05	1e-05	1e-05	1e-05	1e-05	1e-05	0.999868	1e-05	1e-05	UGL15592	383	Bao	NA	APAC	Aduku	Aboko	Aora	NO
UGL15594:474822	1e-05	1.1e-05	1e-05	1e-05	1e-05	1e-05	1e-05	1e-05	1e-05	1e-05	1e-05	0.999869	1e-05	1e-05	UGL15594	383	Bao	NA	APAC	APAC	ATANA	ANGU B	NO
UGL15597:474858	1e-05	1e-05	1e-05	1e-05	1e-05	1e-05	1e-05	1e-05	1e-05	1e-05	1e-05	0.99987	1e-05	1e-05	UGL15597	383	Bao	NA	APAC	Aduku	Aboko	Aora	NO
UGL15599:474882	1e-05	1e-05	1e-05	1e-05	1e-05	1e-05	1e-05	1e-05	1e-05	1e-05	1e-05	0.99987	1e-05	1e-05	UGL15599	383	Bao	NA	APAC	APAC	ATANA	ANGU B	NO
UGL15603:474835	1e-05	1e-05	1e-05	1e-05	1e-05	1e-05	1e-05	1e-05	1e-05	1e-05	1e-05	0.99987	1e-05	1e-05	UGL15603	383	OJUKA_OJUKA	NA	APAC	APAC	ATANA	ANGU B	NO
UGL15615:474884	1e-05	1e-05	1e-05	1e-05	1e-05	1e-05	1e-05	1e-05	1e-05	1e-05	1e-05	0.99987	1e-05	1e-05	UGL15615	383	Bao	NA	APAC	APAC	ATANA	ANGU B	NO
UGL15620:474933	1.2e-05	1e-05	1e-05	1e-05	1e-05	1e-05	1e-05	1e-05	1e-05	1e-05	1e-05	0.999868	1e-05	1e-05	UGL15620	383	Gamente_acol	gamente_qualitative	APAC	Aduku	Aboko	Aora	NO
UGL15625:474898	1e-05	1e-05	1e-05	1e-05	1e-05	1e-05	1e-05	1e-05	1e-05	0.02886	0.085833	0.885198	1e-05	1e-05	UGL15625	383	Bao	NA	APAC	Aduku	Aboko	Aora	NO
UGL15628:474934	1e-05	1e-05	1e-05	1e-05	1e-05	1e-05	1e-05	1e-05	1.4e-05	1e-05	0.028465	0.971412	1e-05	1e-05	UGL15628	383	Bao	NA	APAC	Aduku	Aboko	Aora	NO
UGL15629:474946	1e-05	0.035376	1e-05	1e-05	1e-05	1e-05	1e-05	0.009456	0.00785	1e-05	0.033051	0.914178	1e-05	1e-05	UGL15629	383	John_Boke	NA	APAC	Aduku	Aboko	Aora	NO
UGL15634:474911	1e-05	1e-05	1e-05	1e-05	1e-05	1e-05	1e-05	1e-05	1e-05	0.040011	1e-05	0.959869	1e-05	1e-05	UGL15634	383	Bao	NA	APAC	Aduku	Aboko	Aora	NO
UGL15322:474536	1e-05	0.406874	1e-05	1e-05	1e-05	1e-05	1e-05	0.589285	1e-05	0.003732	1e-05	1e-05	1e-05	1e-05	UGL15322	384	NAADS_Eyabadize	NAADS_qualitative	Kibaale	Nkooko	Kibijjo	Katehe	YES
UGL15323:474548	1e-05	0.404924	1e-05	1e-05	1e-05	1e-05	1e-05	0.594956	1e-05	1e-05	1e-05	1e-05	1e-05	1e-05	UGL15323	384	NAADS_Eyakabiri	NAADS_qualitative	Kibaale	Nkooko	Kibijjo	Katehe	NO
UGL15327:474597	0.009115	1e-05	1e-05	0.031549	0.23867	0.019977	0.49218	1e-05	0.163874	1e-05	0.005753	1e-05	0.026376	0.012455	UGL15327	385	Kasenso	NA	Kibaale	Nkooko	Kibijjo	Katehe	YES
UGL15371:474638	0.011298	0.003112	1e-05	0.031682	0.221939	0.022112	0.49634	1e-05	0.169256	1e-05	0.007047	1e-05	0.028047	0.009127	UGL15371	385	Kachenche	NA	Kibaale	Nkooko	Kibijjo	Katehe	NO
UGL15335:474681	1e-05	0.53233	1e-05	1.5e-05	1e-05	1e-05	1e-05	0.459323	1e-05	1e-05	1e-05	0.008232	1e-05	1e-05	UGL15335	386	Rwakagoro	NA	Kibaale	Nyamarunda	Nyamarunda	katete	YES
UGL15339:474622	0.01001	1e-05	1e-05	1e-05	1e-05	1e-05	0.266674	0.522103	1e-05	0.111078	1e-05	0.050229	0.039827	1e-05	UGL15339	387	Katongole	NA	Kibaale	Nyamarunda	Nyamarunda	katete	YES
UGL15342:474658	1e-05	1e-05	1e-05	0.036457	1e-05	1e-05	1e-05	0.151712	1e-05	0.23258	0.443186	0.044376	0.091609	1e-05	UGL15342	388	NAADS_ekutukura	NAADS_qualitative	Kibaale	Nyamarunda	Nyamarunda	katete	YES
UGL15439:474778	1e-05	1e-05	1e-05	0.041632	1e-05	1e-05	1e-05	0.14694	1e-05	0.242152	0.441855	0.039704	0.087637	1e-05	UGL15439	388	Kafu	NA	Masindi	Miirya	Bigando	Katagurukwa	YES
UGL15525:474849	1e-05	1e-05	1e-05	0.073685	1e-05	1e-05	1e-05	0.139149	1e-05	0.221626	0.424051	0.043178	0.09823	1e-05	UGL15525	388	Nyaraboke	NA	Masindi	Pakanyi	Labong	Kisabagwa	NO
UGL15526:474861	1e-05	1e-05	1e-05	0.047365	1.7e-05	1e-05	1e-05	0.137952	1e-05	0.220303	0.462581	0.041161	0.090553	1e-05	UGL15526	388	Tonguda	NA	Masindi	Pakanyi	Labong	Kisabagwa	NO
UGL15369:474614	0.99987	1e-05	1e-05	1e-05	1e-05	1e-05	1e-05	1e-05	1e-05	1e-05	1e-05	1e-05	1e-05	1e-05	UGL15369	389	Gwalanda	NA	Kibaale	Nkooko	Kibijjo	Katehe	YES
UGL15391:474688	0.99987	1e-05	1e-05	1e-05	1e-05	1e-05	1e-05	1e-05	1e-05	1e-05	1e-05	1e-05	1e-05	1e-05	UGL15391	389	NAADS_lwa_museveni	NAADS_qualitative	Masindi	Miirya	Bigando	Katagurukwa	YES
UGL15396:474653	0.99987	1e-05	1e-05	1e-05	1e-05	1e-05	1e-05	1e-05	1e-05	1e-05	1e-05	1e-05	1e-05	1e-05	UGL15396	389	NAADS_white	NAADS_qualitative	Masindi	Miirya	Bigando	Katagurukwa	NO
UGL15402:474630	0.99987	1e-05	1e-05	1e-05	1e-05	1e-05	1e-05	1e-05	1e-05	1e-05	1e-05	1e-05	1e-05	1e-05	UGL15402	389	Soroti	NA	Masindi	Miirya	Bigando	Katagurukwa	NO
UGL15407:474690	0.999863	1e-05	1e-05	1e-05	1e-05	1e-05	1.7e-05	1e-05	1e-05	1e-05	1e-05	1e-05	1e-05	1e-05	UGL15407	389	NAADS_1	NAADS_qualitative	Masindi	Miirya	Bigando	Katagurukwa	NO
UGL15430:474765	0.99987	1e-05	1e-05	1e-05	1e-05	1e-05	1e-05	1e-05	1e-05	1e-05	1e-05	1e-05	1e-05	1e-05	UGL15430	389	NAADS	NAADS_original	Masindi	Miirya	Bigando	Katagurukwa	NO
UGL15432:474694	0.99987	1e-05	1e-05	1e-05	1e-05	1e-05	1e-05	1e-05	1e-05	1e-05	1e-05	1e-05	1e-05	1e-05	UGL15432	389	NAADS	NAADS_original	Masindi	Miirya	Bigando	Katagurukwa	NO
UGL15437:474754	0.99987	1e-05	1e-05	1e-05	1e-05	1e-05	1e-05	1e-05	1e-05	1e-05	1e-05	1e-05	1e-05	1e-05	UGL15437	389	NAADS	NAADS_original	Masindi	Miirya	Bigando	Katagurukwa	NO
UGL15444:474743	0.99987	1e-05	1e-05	1e-05	1e-05	1e-05	1e-05	1e-05	1e-05	1e-05	1e-05	1e-05	1e-05	1e-05	UGL15444	389	NAADS	NAADS_original	Masindi	Miirya	Bigando	Katagurukwa	NO
UGL15445:474755	0.99987	1e-05	1e-05	1e-05	1e-05	1e-05	1e-05	1e-05	1e-05	1e-05	1e-05	1e-05	1e-05	1e-05	UGL15445	389	Bukalasa	NA	Masindi	Miirya	Bigando	Katagurukwa	NO
UGL15447:474779	0.99987	1e-05	1e-05	1e-05	1e-05	1e-05	1e-05	1e-05	1e-05	1e-05	1e-05	1e-05	1e-05	1e-05	UGL15447	389	Eya_Hoima	NA	Masindi	Miirya	Bigando	Katagurukwa	NO
UGL15454:474768	0.99987	1e-05	1e-05	1e-05	1e-05	1e-05	1e-05	1e-05	1e-05	1e-05	1e-05	1e-05	1e-05	1e-05	UGL15454	389	NAADS_Green	NAADS_qualitative	Masindi	Miirya	Bigando	Katagurukwa	NO
UGL15458:474786	0.99987	1e-05	1e-05	1e-05	1e-05	1e-05	1e-05	1e-05	1e-05	1e-05	1e-05	1e-05	1e-05	1e-05	UGL15458	389	empyaka	NA	Masindi	Pakanyi	Labong	Kisabagwa	NO
UGL15461:474757	0.99987	1e-05	1e-05	1e-05	1e-05	1e-05	1e-05	1e-05	1e-05	1e-05	1e-05	1e-05	1e-05	1e-05	UGL15461	389	Rwasoroti	NA	Masindi	Pakanyi	Labong	Kisabagwa	NO
UGL15467:474734	0.968782	1e-05	1e-05	1e-05	1e-05	1e-05	1e-05	1e-05	1e-05	1e-05	0.031098	1e-05	1e-05	1e-05	UGL15467	389	NAADS-ekwera	NAADS_qualitative	Masindi	Pakanyi	Labong	Kisabagwa	NO
UGL15477:474759	0.99987	1e-05	1e-05	1e-05	1e-05	1e-05	1e-05	1e-05	1e-05	1e-05	1e-05	1e-05	1e-05	1e-05	UGL15477	389	NAADS_green	NAADS_qualitative	Masindi	Pakanyi	Labong	Kisabagwa	NO
UGL15483:474736	0.999869	1e-05	1e-05	1e-05	1e-05	1e-05	1.1e-05	1e-05	1e-05	1e-05	1e-05	1e-05	1e-05	1e-05	UGL15483	389	NAADS	NAADS_original	Masindi	Miirya	Bigando	Katagurukwa	NO
UGL15488:474701	0.99987	1e-05	1e-05	1e-05	1e-05	1e-05	1e-05	1e-05	1e-05	1e-05	1e-05	1e-05	1e-05	1e-05	UGL15488	389	NAADS	NAADS_original	Masindi	Miirya	Bigando	Katagurukwa	NO
UGL15493:474761	0.99987	1e-05	1e-05	1e-05	1e-05	1e-05	1e-05	1e-05	1e-05	1e-05	1e-05	1e-05	1e-05	1e-05	UGL15493	389	Agriculture	government_other	Masindi	Miirya	Bigando	Katagurukwa	NO
UGL15498:474726	0.99987	1e-05	1e-05	1e-05	1e-05	1e-05	1e-05	1e-05	1e-05	1e-05	1e-05	1e-05	1e-05	1e-05	UGL15498	389	NAADS_green	NAADS_qualitative	Masindi	Miirya	Bigando	Katagurukwa	NO
UGL15499:474738	0.99987	1e-05	1e-05	1e-05	1e-05	1e-05	1e-05	1e-05	1e-05	1e-05	1e-05	1e-05	1e-05	1e-05	UGL15499	389	NAADS_green	NAADS_qualitative	Masindi	Miirya	Bigando	Katagurukwa	NO
UGL15506:474727	0.939015	1e-05	1e-05	0.060788	1e-05	1e-05	1e-05	1e-05	1e-05	1e-05	1e-05	8.6e-05	1e-05	1e-05	UGL15506	389	Nylon	NA	Masindi	Pakanyi	Labong	Kisabagwa	NO
UGL15541:474851	0.99987	1e-05	1e-05	1e-05	1e-05	1e-05	1e-05	1e-05	1e-05	1e-05	1e-05	1e-05	1e-05	1e-05	UGL15541	389	Gamente_obedo_bao_bao	gamente_qualitative	APAC	Aduku	Aboko	Aora	YES
UGL15587:474833	0.99987	1e-05	1e-05	1e-05	1e-05	1e-05	1e-05	1e-05	1e-05	1e-05	1e-05	1e-05	1e-05	1e-05	UGL15587	389	Gamente_atyene_atar	gamente_qualitative	APAC	Aduku	Aboko	Aora	NO
UGL15619:474921	0.99987	1e-05	1e-05	1e-05	1e-05	1e-05	1e-05	1e-05	1e-05	1e-05	1e-05	1e-05	1e-05	1e-05	UGL15619	389	Bao	NA	APAC	Aduku	Aboko	Aora	NO
UGL15642:474912	0.99987	1e-05	1e-05	1e-05	1e-05	1e-05	1e-05	1e-05	1e-05	1e-05	1e-05	1e-05	1e-05	1e-05	UGL15642	389	Uwecu	NA	APAC	Aduku	Aboko	Aora	NO
UGL15719:475065	0.99987	1e-05	1e-05	1e-05	1e-05	1e-05	1e-05	1e-05	1e-05	1e-05	1e-05	1e-05	1e-05	1e-05	UGL15719	389	Longe	NA	Arua	Ogoko	Pamvara	Alivu	YES
UGL15722:475006	0.99987	1e-05	1e-05	1e-05	1e-05	1e-05	1e-05	1e-05	1e-05	1e-05	1e-05	1e-05	1e-05	1e-05	UGL15722	389	Gotta-TME_204	NA	Arua	Ogoko	Pamvara	Alivu	NO
UGL15375:474686	0.038181	0.040686	1e-05	1.1e-05	0.062367	0.134928	0.517326	1.1e-05	0.038505	0.098836	0.026632	0.015689	0.026808	1e-05	UGL15375	390	Musafiri	NA	Kibaale	Nkooko	Kibijjo	Katehe	YES
UGL15379:474639	1e-05	1e-05	1e-05	0.080616	0.01176	1e-05	0.483789	0.07396	1e-05	0.142121	1e-05	0.083336	0.124347	1e-05	UGL15379	391	Kainja	NA	Kibaale	Nkooko	Kibijjo	Katehe	YES
UGL15381:474663	1e-05	1e-05	1e-05	0.067919	0.035818	0.019819	0.065656	0.544609	1e-05	0.095718	0.012151	0.083061	0.075199	1e-05	UGL15381	392	Gwalanda_(white)	NA	Kibaale	Nkooko	Kibijjo	Katehe	YES
UGL15389:474664	1e-05	1e-05	1e-05	1.8e-05	0.004101	1e-05	0.371186	0.017575	1e-05	0.074324	0.474848	1e-05	0.057877	1e-05	UGL15389	393	Musafiri	NA	Kibaale	Nkooko	Kibijjo	Katehe	YES
UGL15390:474676	1e-05	1e-05	1e-05	1e-05	0.99987	1e-05	1e-05	1e-05	1e-05	1e-05	1e-05	1e-05	1e-05	1e-05	UGL15390	394	mukuma	NA	Masindi	Miirya	Bigando	Katagurukwa	YES
UGL15395:474641	1e-05	1e-05	1e-05	1e-05	0.99987	1e-05	1e-05	1e-05	1e-05	1e-05	1e-05	1e-05	1e-05	1e-05	UGL15395	394	mukuma	NA	Masindi	Miirya	Bigando	Katagurukwa	NO
UGL15398:474677	1e-05	1e-05	1e-05	1e-05	0.99987	1e-05	1e-05	1e-05	1e-05	1e-05	1e-05	1e-05	1e-05	1e-05	UGL15398	394	mukuma	NA	Masindi	Miirya	Bigando	Katagurukwa	NO
UGL15409:474619	1e-05	1e-05	1e-05	1e-05	0.99987	1e-05	1e-05	1e-05	1e-05	1e-05	1e-05	1e-05	1e-05	1e-05	UGL15409	394	Bukalasa	NA	Masindi	Pakanyi	Labong	Kisabagwa	NO
UGL15434:474718	1e-05	1.1e-05	1e-05	1e-05	0.999861	1e-05	1e-05	1e-05	1.1e-05	1e-05	1e-05	1.7e-05	1e-05	1e-05	UGL15434	394	Timpaigwa_mulwaire	NA	Masindi	Miirya	Bigando	Katagurukwa	NO
UGL15435:474730	1e-05	1e-05	1e-05	1e-05	0.99987	1e-05	1e-05	1e-05	1e-05	1e-05	1e-05	1e-05	1e-05	1e-05	UGL15435	394	mukuma	NA	Masindi	Miirya	Bigando	Katagurukwa	NO
UGL15466:474722	1e-05	1e-05	1e-05	1e-05	0.99987	1e-05	1e-05	1e-05	1e-05	1e-05	1e-05	1e-05	1e-05	1e-05	UGL15466	394	mukuma	NA	Masindi	Pakanyi	Labong	Kisabagwa	NO
UGL15474:474723	1e-05	1.1e-05	1e-05	1e-05	0.999869	1e-05	1e-05	1e-05	1e-05	1e-05	1e-05	1e-05	1e-05	1e-05	UGL15474	394	Kidimo	NA	Masindi	Pakanyi	Labong	Kisabagwa	NO
UGL15486:474772	1.1e-05	1e-05	1e-05	1e-05	0.999869	1e-05	1e-05	1e-05	1e-05	1e-05	1e-05	1e-05	1e-05	1e-05	UGL15486	394	mukuma	NA	Masindi	Miirya	Bigando	Katagurukwa	NO
UGL15489:474713	1e-05	1e-05	1e-05	1.1e-05	0.999869	1e-05	1e-05	1e-05	1e-05	1e-05	1e-05	1e-05	1e-05	1e-05	UGL15489	394	mukuma	NA	Masindi	Miirya	Bigando	Katagurukwa	NO
UGL15494:474773	1e-05	1e-05	1e-05	1e-05	0.99987	1e-05	1e-05	1e-05	1e-05	1e-05	1e-05	1e-05	1e-05	1e-05	UGL15494	394	mukuma	NA	Masindi	Miirya	Bigando	Katagurukwa	NO
UGL15393:474617	1e-05	1e-05	1e-05	0.99987	1e-05	1e-05	1e-05	1e-05	1e-05	1e-05	1e-05	1e-05	1e-05	1e-05	UGL15393	395	Nyaraboke	NA	Masindi	Miirya	Bigando	Katagurukwa	YES
UGL15400:474606	1e-05	1e-05	1e-05	0.99987	1e-05	1e-05	1e-05	1e-05	1e-05	1e-05	1e-05	1e-05	1e-05	1e-05	UGL15400	395	Nyaraboke	NA	Masindi	Miirya	Bigando	Katagurukwa	NO
UGL15411:474643	1e-05	1e-05	1e-05	0.99987	1e-05	1e-05	1e-05	1e-05	1e-05	1e-05	1e-05	1e-05	1e-05	1e-05	UGL15411	395	Tonguda	NA	Masindi	Pakanyi	Labong	Kisabagwa	NO
UGL15412:474655	1e-05	1e-05	1e-05	0.99987	1e-05	1e-05	1e-05	1e-05	1e-05	1e-05	1e-05	1e-05	1e-05	1e-05	UGL15412	395	Tonguda	NA	Masindi	Pakanyi	Labong	Kisabagwa	NO
UGL15427:474729	1e-05	1e-05	1e-05	0.99987	1e-05	1e-05	1e-05	1e-05	1e-05	1e-05	1e-05	1e-05	1e-05	1e-05	UGL15427	395	NAADS_erikwera	NAADS_qualitative	Masindi	Pakanyi	Labong	Kisabagwa	NO
UGL15428:474741	1e-05	1e-05	1e-05	0.99987	1e-05	1e-05	1e-05	1e-05	1e-05	1e-05	1e-05	1e-05	1e-05	1e-05	UGL15428	395	Tonguda	NA	Masindi	Pakanyi	Labong	Kisabagwa	NO
UGL15442:474719	1e-05	1e-05	1.2e-05	0.999868	1e-05	1e-05	1e-05	1e-05	1e-05	1e-05	1e-05	1e-05	1e-05	1e-05	UGL15442	395	Rwakaseke	NA	Masindi	Miirya	Bigando	Katagurukwa	NO
UGL15465:474710	1e-05	1.4e-05	1e-05	0.999865	1e-05	1e-05	1e-05	1e-05	1e-05	1e-05	1.1e-05	1e-05	1e-05	1e-05	UGL15465	395	Nyaraboke	NA	Masindi	Pakanyi	Labong	Kisabagwa	NO
UGL15469:474758	1e-05	1e-05	1e-05	0.99987	1e-05	1e-05	1e-05	1e-05	1e-05	1e-05	1e-05	1e-05	1e-05	1e-05	UGL15469	395	Nyaraboke	NA	Masindi	Pakanyi	Labong	Kisabagwa	NO
UGL15478:474771	1e-05	1e-05	1e-05	0.99987	1e-05	1e-05	1e-05	1e-05	1e-05	1e-05	1e-05	1e-05	1e-05	1e-05	UGL15478	395	Tonguda	NA	Masindi	Pakanyi	Labong	Kisabagwa	NO
UGL15490:474725	1e-05	1e-05	1e-05	0.999869	1.1e-05	1e-05	1e-05	1e-05	1e-05	1e-05	1e-05	1e-05	1e-05	1e-05	UGL15490	395	Nyaraboke	NA	Masindi	Miirya	Bigando	Katagurukwa	NO
UGL15502:474774	1e-05	1e-05	1e-05	0.999867	1.2e-05	1e-05	1e-05	1e-05	1e-05	1e-05	1e-05	1e-05	1e-05	1e-05	UGL15502	395	Tonguda	NA	Masindi	Pakanyi	Labong	Kisabagwa	NO
UGL15507:474739	1e-05	1e-05	1e-05	0.999868	1.2e-05	1e-05	1e-05	1e-05	1e-05	1e-05	1e-05	1e-05	1e-05	1e-05	UGL15507	395	Tonguda	NA	Masindi	Pakanyi	Labong	Kisabagwa	NO
UGL15513:474716	1e-05	1e-05	1e-05	0.99987	1e-05	1e-05	1e-05	1e-05	1e-05	1e-05	1e-05	1e-05	1e-05	1e-05	UGL15513	395	Tonguda	NA	Masindi	Pakanyi	Labong	Kisabagwa	NO
UGL15515:474740	1.3e-05	1e-05	1e-05	0.999858	1e-05	1.6e-05	1e-05	1e-05	1.1e-05	1e-05	1e-05	1.2e-05	1e-05	1e-05	UGL15515	395	NAADS_kwiragura	NAADS_qualitative	Masindi	Pakanyi	Labong	Kisabagwa	NO
UGL15516:474752	1e-05	1e-05	1e-05	0.999863	1e-05	1e-05	1e-05	1e-05	1e-05	1.7e-05	1e-05	1e-05	1e-05	1e-05	UGL15516	395	Tonguda	NA	Masindi	Pakanyi	Labong	Kisabagwa	NO
UGL15522:474813	1e-05	1e-05	1e-05	0.999867	1.1e-05	1e-05	1e-05	1e-05	1e-05	1e-05	1e-05	1.2e-05	1e-05	1e-05	UGL15522	395	Tonguda	NA	Masindi	Pakanyi	Labong	Kisabagwa	NO
UGL15641:474900	1e-05	1e-05	1e-05	0.99987	1e-05	1e-05	1e-05	1e-05	1e-05	1e-05	1e-05	1e-05	1e-05	1e-05	UGL15641	395	Deru_deru	NA	APAC	Aduku	Aboko	Aora	YES
UGL15394:474629	1e-05	1e-05	1e-05	0.530081	0.040377	1e-05	0.373841	1e-05	0.013335	1e-05	0.031679	1e-05	0.010608	1e-05	UGL15394	396	NAADS_red	NAADS_qualitative	Masindi	Miirya	Bigando	Katagurukwa	YES
UGL15441:474707	1e-05	1e-05	1e-05	0.540968	0.043397	1e-05	0.376223	1e-05	0.014032	1e-05	0.015519	1e-05	0.009781	1e-05	UGL15441	396	Cassete	NA	Masindi	Miirya	Bigando	Katagurukwa	NO
UGL15397:474665	1e-05	1e-05	1e-05	1e-05	0.452168	1e-05	0.130623	0.017842	0.223705	1e-05	0.066092	0.104083	0.005417	1e-05	UGL15397	397	Bukalasa	NA	Masindi	Miirya	Bigando	Katagurukwa	YES
UGL15453:474756	1e-05	1e-05	1e-05	1e-05	0.505602	1e-05	0.12216	1e-05	0.23305	1e-05	0.024292	0.114806	1e-05	1e-05	UGL15453	397	Bukalasa	NA	Masindi	Miirya	Bigando	Katagurukwa	NO
UGL15401:474618	1.1e-05	1e-05	1.7e-05	0.046824	1e-05	1e-05	1e-05	1e-05	0.953048	1e-05	1e-05	1e-05	1e-05	1e-05	UGL15401	398	Nyakabiito	NA	Masindi	Miirya	Bigando	Katagurukwa	YES
UGL15404:474654	1e-05	1e-05	1e-05	1e-05	1e-05	1e-05	1e-05	1e-05	0.99987	1e-05	1e-05	1e-05	1e-05	1e-05	UGL15404	398	NAADS_green	NAADS_qualitative	Masindi	Miirya	Bigando	Katagurukwa	NO
UGL15405:474666	1e-05	1e-05	1e-05	1e-05	1e-05	1e-05	1e-05	1e-05	0.99987	1e-05	1e-05	1e-05	1e-05	1e-05	UGL15405	398	Rwacassette	NA	Masindi	Miirya	Bigando	Katagurukwa	NO
UGL15431:474777	1e-05	1e-05	1e-05	1e-05	1e-05	1e-05	1e-05	1e-05	0.99987	1e-05	1e-05	1e-05	1e-05	1e-05	UGL15431	398	mukuma	NA	Masindi	Miirya	Bigando	Katagurukwa	NO
UGL15433:474706	1e-05	1e-05	1e-05	1e-05	1e-05	1e-05	1e-05	1e-05	0.99987	1e-05	1e-05	1e-05	1e-05	1e-05	UGL15433	398	Nyabaruru	NA	Masindi	Miirya	Bigando	Katagurukwa	NO
UGL15440:474695	1e-05	1e-05	1e-05	1e-05	1e-05	1e-05	1e-05	1e-05	0.99987	1e-05	1e-05	1e-05	1e-05	1e-05	UGL15440	398	Agriculture	government_other	Masindi	Miirya	Bigando	Katagurukwa	NO
UGL15446:474767	1e-05	1e-05	1e-05	1e-05	1e-05	1e-05	1e-05	1e-05	0.99987	1e-05	1e-05	1e-05	1e-05	1e-05	UGL15446	398	Muhogo_ekutukura	NA	Masindi	Miirya	Bigando	Katagurukwa	NO
UGL15482:474724	1e-05	1e-05	1e-05	1e-05	1e-05	1e-05	1e-05	1e-05	0.99987	1e-05	1e-05	1e-05	1e-05	1e-05	UGL15482	398	Rwacassette	NA	Masindi	Miirya	Bigando	Katagurukwa	NO
UGL15491:474737	1e-05	1e-05	1e-05	1e-05	1e-05	1e-05	1e-05	1e-05	0.99987	1e-05	1e-05	1e-05	1e-05	1e-05	UGL15491	398	Tim_tim	NA	Masindi	Miirya	Bigando	Katagurukwa	NO
UGL15540:474839	1e-05	1e-05	1e-05	1e-05	1e-05	1e-05	1e-05	1e-05	0.99987	1e-05	1e-05	1e-05	1e-05	1e-05	UGL15540	398	Gamente_acol	gamente_qualitative	APAC	Aduku	Aboko	Aora	YES
UGL15557:474853	1e-05	1e-05	1e-05	1e-05	1e-05	1e-05	1e-05	1e-05	0.99987	1e-05	1e-05	1e-05	1e-05	1e-05	UGL15557	398	Gamente_atar	gamente_atar	APAC	Aduku	Aboko	Aora	NO
UGL15645:474948	1e-05	1e-05	1e-05	1e-05	1e-05	1e-05	1e-05	1e-05	0.99987	1e-05	1e-05	1e-05	1e-05	1e-05	UGL15645	398	Omoo	NA	Arua	Logiri	Ciaba	Tinyaku	YES
UGL15646:474960	1e-05	1e-05	1e-05	1e-05	1e-05	1e-05	1e-05	1e-05	0.99987	1e-05	1e-05	1e-05	1e-05	1e-05	UGL15646	398	Omoo	NA	Arua	Logiri	Ciaba	Tinyaku	NO
UGL15651:474925	1e-05	1e-05	1e-05	1.1e-05	1e-05	1.2e-05	1e-05	1e-05	0.999867	1e-05	1e-05	1e-05	1e-05	1e-05	UGL15651	398	Omoo	NA	Arua	Logiri	Ciaba	Tinyaku	NO
UGL15653:474949	1e-05	1e-05	1e-05	1e-05	1e-05	1e-05	1e-05	1e-05	0.99987	1e-05	1e-05	1e-05	1e-05	1e-05	UGL15653	398	Omoo	NA	Arua	Logiri	Ciaba	Tinyaku	NO
UGL15662:474962	1e-05	1e-05	1e-05	1e-05	1e-05	1e-05	0.011549	0.009012	0.895225	0.006722	0.050715	0.018139	0.008568	1e-05	UGL15662	398	Omoo	NA	Arua	Logiri	Ciaba	Tinyaku	NO
UGL15663:474974	1e-05	1e-05	1e-05	1e-05	1e-05	1e-05	1e-05	1e-05	0.99987	1e-05	1e-05	1e-05	1e-05	1e-05	UGL15663	398	Omoo	NA	Arua	Logiri	Ciaba	Tinyaku	NO
UGL15687:474977	1e-05	1e-05	1e-05	1e-05	1e-05	1e-05	1e-05	1e-05	0.99987	1e-05	1e-05	1e-05	1e-05	1e-05	UGL15687	398	Omoo	NA	Arua	Logiri	Ciaba	Tinyaku	NO
UGL15696:474895	1e-05	1.9e-05	1e-05	1e-05	1e-05	1e-05	1.4e-05	1e-05	0.999858	1e-05	1e-05	1e-05	1e-05	1e-05	UGL15696	398	Omoo	NA	Arua	Logiri	Ciaba	Tinyaku	NO
UGL15700:474943	1.3e-05	1e-05	1e-05	1e-05	1e-05	1e-05	1e-05	1e-05	0.999867	1e-05	1e-05	1e-05	1e-05	1e-05	UGL15700	398	Omoo	NA	Arua	Logiri	Ciaba	Tinyaku	NO
UGL15703:474979	1e-05	1e-05	1e-05	1e-05	1e-05	1e-05	1e-05	1e-05	0.99987	1e-05	1e-05	1e-05	1e-05	1e-05	UGL15703	398	Omoo	NA	Arua	Logiri	Ciaba	Tinyaku	NO
UGL15707:474932	1e-05	1e-05	1e-05	1e-05	1e-05	1e-05	1e-05	1e-05	0.99987	1e-05	1e-05	1e-05	1e-05	1e-05	UGL15707	398	Omoo	NA	Arua	Logiri	Ciaba	Tinyaku	NO
UGL15733:475043	1e-05	1e-05	1e-05	1e-05	1e-05	1e-05	1e-05	1e-05	0.99987	1e-05	1e-05	1e-05	1e-05	1e-05	UGL15733	398	Omoo	NA	Arua	Logiri	Ciaba	Tinyaku	NO
UGL15734:475055	1e-05	1e-05	1e-05	1e-05	1e-05	1e-05	1e-05	1e-05	0.99987	1e-05	1e-05	1e-05	1e-05	1e-05	UGL15734	398	malukua	NA	Arua	Logiri	Ciaba	Tinyaku	NO
UGL15736:474984	1e-05	1e-05	1e-05	1e-05	1e-05	1e-05	1e-05	1e-05	0.99987	1e-05	1e-05	1e-05	1e-05	1e-05	UGL15736	398	Omoo	NA	Arua	Logiri	Ciaba	Tinyaku	NO
UGL15737:474996	1e-05	1e-05	1e-05	1e-05	1e-05	1e-05	1e-05	1e-05	0.99987	1e-05	1e-05	1e-05	1e-05	1e-05	UGL15737	398	Omoo	NA	Arua	Logiri	Ciaba	Tinyaku	NO
UGL15740:475032	1e-05	1e-05	1e-05	1e-05	1e-05	1e-05	1e-05	1e-05	0.99987	1e-05	1e-05	1e-05	1e-05	1e-05	UGL15740	398	Omoo	NA	Arua	Logiri	Ciaba	Tinyaku	NO
UGL15747:475021	1e-05	1e-05	1e-05	1e-05	1e-05	1e-05	1e-05	1e-05	0.99987	1e-05	1e-05	1e-05	1e-05	1e-05	UGL15747	398	malukua	NA	Arua	Logiri	Ciaba	Tinyaku	NO
UGL15748:475033	1e-05	1e-05	1e-05	1e-05	1e-05	1e-05	0.003845	0.002717	0.953978	1e-05	0.016431	0.022938	1e-05	1e-05	UGL15748	398	Olam	NA	Arua	Logiri	Ciaba	Tinyaku	NO
UGL15751:475069	1e-05	1e-05	1e-05	1e-05	1e-05	1e-05	1e-05	1e-05	0.99987	1e-05	1e-05	1e-05	1e-05	1e-05	UGL15751	398	Omoo	NA	Arua	Logiri	Ciaba	Tinyaku	NO
UGL15403:474642	1e-05	0.001082	1e-05	0.581164	0.079839	0.002267	0.040972	1e-05	1e-05	0.075084	1e-05	0.018426	0.201106	1e-05	UGL15403	399	NAADS_black	NAADS_qualitative	Masindi	Miirya	Bigando	Katagurukwa	YES
UGL15429:474753	1e-05	1e-05	1e-05	0.589278	0.064008	1e-05	0.045584	1e-05	1e-05	0.075997	1e-05	0.015893	0.20916	1e-05	UGL15429	399	Unknown_(blackish_leaves_and_blackish_stems)	NA	Masindi	Pakanyi	Labong	Kisabagwa	NO
UGL15413:474667	1e-05	1e-05	1e-05	1e-05	0.256567	1e-05	1e-05	1e-05	0.17126	1e-05	1e-05	0.093764	0.478308	1e-05	UGL15413	400	Kyamyaka_ebiri	NA	Masindi	Pakanyi	Labong	Kisabagwa	YES
UGL15425:474705	1.7e-05	1e-05	1.2e-05	1e-05	0.263882	1e-05	1e-05	1e-05	0.171355	1e-05	1.3e-05	0.087044	0.477608	1e-05	UGL15425	400	NAADS	NAADS_original	Masindi	Pakanyi	Labong	Kisabagwa	NO
UGL15472:474699	1e-05	1e-05	1.4e-05	1e-05	0.268189	1e-05	1e-05	1e-05	0.161799	1e-05	1e-05	0.096258	0.47365	1e-05	UGL15472	400	Rugogoma	NA	Masindi	Pakanyi	Labong	Kisabagwa	NO
UGL15518:474776	1e-05	1e-05	1.3e-05	1e-05	0.254471	1e-05	1e-05	1e-05	0.157627	1e-05	1.3e-05	0.102359	0.485438	1e-05	UGL15518	400	Rwaboki	NA	Masindi	Pakanyi	Labong	Kisabagwa	NO
UGL15521:474801	1.2e-05	1e-05	1e-05	2e-05	0.262597	1e-05	1e-05	1e-05	0.154717	1e-05	1e-05	0.097792	0.484783	1e-05	UGL15521	400	Timpaigwa_mulwaire_(ekuranda)	NA	Masindi	Pakanyi	Labong	Kisabagwa	NO
UGL15414:474679	0.023398	1e-05	1e-05	0.128227	0.502123	0.011361	0.021558	0.038411	0.136968	1e-05	0.029341	1e-05	0.054897	0.053676	UGL15414	401	Byoma	NA	Masindi	Pakanyi	Labong	Kisabagwa	YES
UGL15416:474608	1e-05	0.166817	1e-05	1e-05	0.010605	1e-05	0.010312	0.025184	1.7e-05	1e-05	0.054443	0.03524	0.046074	0.651258	UGL15416	402	NAADS_ekwiragula	NAADS_qualitative	Masindi	Pakanyi	Labong	Kisabagwa	YES
UGL15417:474620	1e-05	0.166973	1e-05	1e-05	0.004114	1e-05	0.009677	0.032492	1e-05	1e-05	0.06367	0.045482	0.046532	0.630999	UGL15417	402	NAADS_ekwera	NAADS_qualitative	Masindi	Pakanyi	Labong	Kisabagwa	NO
UGL15418:474632	0.024588	1e-05	1e-05	0.067198	0.193372	0.033122	0.154447	1e-05	0.124468	0.076399	0.004132	0.153981	0.168254	1e-05	UGL15418	403	NAADS_3	NAADS_qualitative	Masindi	Pakanyi	Labong	Kisabagwa	YES
UGL15421:474668	1e-05	0.0076	1e-05	0.017128	0.008258	1e-05	0.054997	0.026094	0.752693	0.018056	0.077704	0.020041	0.017391	1e-05	UGL15421	404	Bukalasa	NA	Masindi	Pakanyi	Labong	Kisabagwa	YES
UGL15689:474906	1e-05	0.017975	0.017474	0.015229	0.016309	1e-05	0.074853	0.048792	0.631368	0.032169	0.107443	0.025082	0.013277	1e-05	UGL15689	404	Omoo	NA	Arua	Logiri	Ciaba	Tinyaku	YES
UGL15692:474942	1e-05	0.018887	1e-05	0.00582	1e-05	1e-05	0.04937	0.015494	0.771827	0.014639	0.079175	0.03652	0.008217	1e-05	UGL15692	404	Omoo	NA	Arua	Logiri	Ciaba	Tinyaku	NO
UGL15422:474680	1e-05	1e-05	1e-05	0.200981	0.034866	1e-05	0.336035	0.406678	0.016481	1e-05	1e-05	0.004623	0.000266	1e-05	UGL15422	405	Tonguda	NA	Masindi	Pakanyi	Labong	Kisabagwa	YES
UGL15438:474766	1e-05	1e-05	1e-05	1e-05	0.410322	1e-05	0.185522	1e-05	0.365206	1e-05	1e-05	0.027843	0.011017	1e-05	UGL15438	406	Nyarari	NA	Masindi	Miirya	Bigando	Katagurukwa	YES
UGL15448:474696	0.006853	1e-05	1e-05	1e-05	0.233131	0.011778	0.27596	1e-05	0.308478	1e-05	0.021453	0.073689	0.056938	0.01167	UGL15448	407	NAADS_Ekwera	NAADS_qualitative	Masindi	Miirya	Bigando	Katagurukwa	YES
UGL15449:474708	1e-05	1e-05	1e-05	0.04597	0.206978	1e-05	0.121353	0.099589	1e-05	0.049745	1e-05	0.029168	0.447128	1e-05	UGL15449	408	Tim_tim	NA	Masindi	Miirya	Bigando	Katagurukwa	YES
UGL15528:474790	1e-05	1e-05	1e-05	0.025665	0.215286	1e-05	0.122848	0.102235	1e-05	0.042462	1e-05	0.027577	0.463856	1e-05	UGL15528	408	OJUKA_OJUKA	NA	APAC	APAC	ATANA	ANGU B	YES
UGL15531:474826	1e-05	1e-05	1e-05	0.029371	0.209542	1e-05	0.11227	0.104976	1e-05	0.040318	1e-05	0.037399	0.466053	1e-05	UGL15531	408	OJUKA_OJUKA	NA	APAC	APAC	ATANA	ANGU B	NO
UGL15567:474878	1e-05	1e-05	1e-05	0.025013	0.214796	1e-05	0.116681	0.105776	1e-05	0.056978	1e-05	0.04186	0.438826	1e-05	UGL15567	408	Lado_lado	NA	APAC	APAC	ATANA	ANGU B	NO
UGL15598:474870	1e-05	1e-05	1e-05	0.021868	0.217633	1e-05	0.11789	0.094864	1e-05	0.048981	1e-05	0.020904	0.47779	1e-05	UGL15598	408	OJUKA_OJUKA	NA	APAC	APAC	ATANA	ANGU B	NO
UGL15601:474811	1e-05	1e-05	1e-05	0.035577	0.200926	1.1e-05	0.12685	0.089993	1e-05	0.044317	1e-05	0.046608	0.455657	1e-05	UGL15601	408	OJUKA_OJUKA	NA	APAC	APAC	ATANA	ANGU B	NO
UGL15450:474720	0.033455	1e-05	0.04057	0.077724	0.239445	0.013277	1e-05	0.00975	0.139996	1e-05	0.076709	0.255134	0.093407	0.020502	UGL15450	409	Kitonde	NA	Masindi	Miirya	Bigando	Katagurukwa	YES
UGL15451:474732	0.069744	0.017204	0.003379	1e-05	0.243544	0.249047	0.26639	1e-05	1e-05	1e-05	0.06797	1e-05	0.047297	0.035375	UGL15451	410	Tongolo	NA	Masindi	Miirya	Bigando	Katagurukwa	YES
UGL15455:474780	1e-05	1.2e-05	1e-05	0.220266	0.171155	0.050539	0.050485	0.041137	1e-05	0.141202	0.041498	0.040764	0.224204	0.018707	UGL15455	411	Kibombo	NA	Masindi	Pakanyi	Labong	Kisabagwa	YES
UGL15495:474785	1.6e-05	1e-05	0.003128	0.230627	0.171277	0.048515	0.044945	0.035903	1e-05	0.150648	0.029249	0.037785	0.231098	0.016789	UGL15495	411	Black	NA	Masindi	Miirya	Bigando	Katagurukwa	NO
UGL15457:474709	0.021134	1e-05	0.026082	0.076382	0.303628	0.126526	0.267047	1.5e-05	0.080883	0.006405	0.062073	1e-05	0.009571	0.020233	UGL15457	412	Byoma	NA	Masindi	Pakanyi	Labong	Kisabagwa	YES
UGL15475:474735	0.021378	1e-05	0.027734	0.07711	0.305563	0.118717	0.261729	1e-05	0.097637	0.00791	0.06791	1e-05	0.007173	0.007109	UGL15475	412	Byoma	NA	Masindi	Pakanyi	Labong	Kisabagwa	NO
UGL15460:474745	0.026315	1e-05	0.033969	0.029788	0.051855	0.212848	0.509993	1e-05	0.041143	0.015239	0.061279	1e-05	1e-05	0.017531	UGL15460	413	Bakanyisa	NA	Masindi	Pakanyi	Labong	Kisabagwa	YES
UGL15462:474769	0.038189	1e-05	1e-05	0.107259	0.273168	0.064874	1e-05	0.063536	0.246766	1e-05	0.018693	0.086829	0.100636	1e-05	UGL15462	414	Rwebitere	NA	Masindi	Pakanyi	Labong	Kisabagwa	YES
UGL15497:474714	0.031412	1e-05	1e-05	0.097813	0.280698	0.073473	1e-05	0.062134	0.247166	1e-05	0.017395	0.08729	0.102569	1e-05	UGL15497	414	Rwebitere	NA	Masindi	Miirya	Bigando	Katagurukwa	NO
UGL15470:474770	1e-05	1e-05	1e-05	1e-05	0.501391	1e-05	0.498489	1e-05	1e-05	1e-05	1e-05	1e-05	1e-05	1e-05	UGL15470	415	Bukalasa_empyaka	NA	Masindi	Pakanyi	Labong	Kisabagwa	YES
UGL15485:474760	1e-05	1e-05	1e-05	1e-05	1e-05	1e-05	0.975317	0.024563	1e-05	1e-05	1e-05	1e-05	1e-05	1e-05	UGL15485	416	Bukalasa	NA	Masindi	Miirya	Bigando	Katagurukwa	YES
UGL15552:474793	1e-05	1e-05	1e-05	1e-05	1e-05	1e-05	0.99987	1e-05	1e-05	1e-05	1e-05	1e-05	1e-05	1e-05	UGL15552	416	Acek_iyitu	NA	APAC	Aduku	Aboko	Aora	YES
UGL15554:474817	1e-05	1e-05	1e-05	1e-05	1e-05	1e-05	0.99987	1e-05	1e-05	1e-05	1e-05	1e-05	1e-05	1e-05	UGL15554	416	Omogo_atyene_rema	NA	APAC	Aduku	Aboko	Aora	NO
UGL15643:474924	1e-05	1e-05	1e-05	1e-05	1e-05	1e-05	0.994125	0.005755	1e-05	1e-05	1e-05	1e-05	1e-05	1e-05	UGL15643	416	Olam	NA	Arua	Logiri	Ciaba	Tinyaku	YES
UGL15650:474913	1e-05	1e-05	1e-05	1e-05	1e-05	1e-05	0.99987	1e-05	1e-05	1e-05	1e-05	1e-05	1e-05	1e-05	UGL15650	416	malukua	NA	Arua	Logiri	Ciaba	Tinyaku	NO
UGL15659:474926	1e-05	1e-05	1e-05	1e-05	1e-05	1e-05	0.893958	0.070236	1e-05	1e-05	0.035696	1e-05	1e-05	1e-05	UGL15659	416	Omoo	NA	Arua	Logiri	Ciaba	Tinyaku	NO
UGL15682:474917	1e-05	1e-05	1e-05	1e-05	1e-05	1e-05	0.99987	1e-05	1e-05	1e-05	1e-05	1e-05	1e-05	1e-05	UGL15682	416	malukua	NA	Arua	Logiri	Ciaba	Tinyaku	NO
UGL15683:474929	1e-05	1e-05	1e-05	1e-05	1e-05	1e-05	0.996523	0.003357	1e-05	1e-05	1e-05	1e-05	1e-05	1e-05	UGL15683	416	malukua	NA	Arua	Logiri	Ciaba	Tinyaku	NO
UGL15704:474896	1e-05	1e-05	1e-05	1e-05	1e-05	1e-05	0.99987	1e-05	1e-05	1e-05	1e-05	1e-05	1e-05	1e-05	UGL15704	416	malukua	NA	Arua	Logiri	Ciaba	Tinyaku	NO
UGL15739:475020	1e-05	1e-05	1e-05	1e-05	1e-05	1e-05	0.925859	0.064915	1e-05	1e-05	0.009116	1e-05	1e-05	1e-05	UGL15739	416	Ozivu-odekua	NA	Arua	Logiri	Ciaba	Tinyaku	NO
UGL15746:475009	1e-05	1e-05	1e-05	1e-05	1e-05	1e-05	0.99987	1e-05	1e-05	1e-05	1e-05	1e-05	1e-05	1e-05	UGL15746	416	Omoo	NA	Arua	Logiri	Ciaba	Tinyaku	NO
UGL15749:475045	1e-05	1e-05	1e-05	1e-05	1e-05	1e-05	0.97921	0.02067	1e-05	1e-05	1e-05	1e-05	1e-05	1e-05	UGL15749	416	Omoo	NA	Arua	Logiri	Ciaba	Tinyaku	NO
UGL15492:474749	0.071552	0.021389	1e-05	1e-05	0.276634	0.180586	0.32869	1e-05	1e-05	0.018274	0.059489	1e-05	0.026121	0.017215	UGL15492	417	kalangwa	NA	Masindi	Miirya	Bigando	Katagurukwa	YES
UGL15588:474845	0.070268	0.000834	1e-05	1e-05	0.310926	0.209986	0.342574	1e-05	1.7e-05	1e-05	0.043813	1e-05	0.010012	0.01152	UGL15588	417	Bao	NA	APAC	Aduku	Aboko	Aora	YES
UGL15524:474837	0.016773	0.001746	0.020737	0.185506	0.359754	1e-05	1e-05	0.045966	0.068666	1e-05	0.060519	0.040003	0.181351	0.018946	UGL15524	418	Nyaraboke	NA	Masindi	Pakanyi	Labong	Kisabagwa	YES
UGL15544:474792	0.02868	1e-05	0.004542	0.025065	1e-05	1e-05	0.210696	0.434968	1e-05	0.060338	0.034751	0.073077	0.127834	1e-05	UGL15544	419	Gamente_atar	gamente_atar	APAC	Aduku	Aboko	Aora	YES
UGL15617:474897	0.035381	0.002792	0.006376	0.030203	1e-05	1e-05	0.222776	0.422491	1e-05	0.075556	0.025331	0.066161	0.112893	1e-05	UGL15617	419	John_Boke	NA	APAC	APAC	ATANA	ANGU B	NO
UGL15555:474829	1e-05	1e-05	1e-05	0.08563	0.062119	0.025083	0.008063	0.073142	0.061315	0.085894	1e-05	0.570234	0.023883	0.004598	UGL15555	420	Omogo_atyene_rema	NA	APAC	Aduku	Aboko	Aora	YES
UGL15560:474881	0.073539	0.036201	1e-05	1e-05	0.168775	0.291654	0.225633	1e-05	1e-05	1e-05	0.084703	0.001637	0.066416	0.051391	UGL15560	421	NAADS	NAADS_original	APAC	Aduku	Aboko	Aora	YES
UGL15655:474973	0.067569	0.040856	1e-05	1e-05	0.173459	0.289591	0.230361	1e-05	1e-05	1e-05	0.087527	1e-05	0.057125	0.053451	UGL15655	421	Gilgili	NA	Arua	Logiri	Ciaba	Tinyaku	YES
UGL15656:474890	0.075011	0.030398	1e-05	1e-05	0.153911	0.304881	0.238674	1e-05	1e-05	1e-05	0.082693	0.004086	0.06023	0.050066	UGL15656	421	Odoo	NA	Arua	Logiri	Ciaba	Tinyaku	NO
UGL15684:474941	0.069231	0.030948	1e-05	1e-05	0.170311	0.299717	0.23545	1e-05	1e-05	1e-05	0.073657	1e-05	0.069854	0.050771	UGL15684	421	Nyapamitu	NA	Arua	Logiri	Ciaba	Tinyaku	NO
UGL15690:474918	0.062063	0.034993	1e-05	1e-05	0.179598	0.30546	0.228521	1e-05	1e-05	1e-05	0.077442	1e-05	0.066244	0.045618	UGL15690	421	Nyapamitu	NA	Arua	Logiri	Ciaba	Tinyaku	NO
UGL15742:475056	0.065246	0.035716	0.001436	0.002321	0.164587	0.27782	0.237362	1e-05	1e-05	1e-05	0.089017	0.002032	0.069313	0.055122	UGL15742	421	Napamutu	NA	Arua	Logiri	Ciaba	Tinyaku	NO
UGL15569:474807	1e-05	1.1e-05	0.999867	1e-05	1e-05	1e-05	1e-05	1e-05	1e-05	1e-05	1.2e-05	1e-05	1e-05	1e-05	UGL15569	422	Bao	NA	APAC	APAC	ATANA	ANGU B	YES
UGL15579:474832	1e-05	1e-05	0.99987	1e-05	1e-05	1e-05	1e-05	1e-05	1e-05	1e-05	1e-05	1e-05	1e-05	1e-05	UGL15579	422	Bao	NA	APAC	Aduku	Aboko	Aora	NO
UGL15665:474903	1e-05	1e-05	0.999866	1e-05	1.4e-05	1e-05	1e-05	1e-05	1e-05	1e-05	1e-05	1e-05	1e-05	1e-05	UGL15665	422	Longe	NA	Arua	Ogoko	Pamvara	Alivu	YES
UGL15669:474951	1e-05	1e-05	0.999861	1.9e-05	1e-05	1e-05	1e-05	1e-05	1e-05	1e-05	1e-05	1e-05	1e-05	1e-05	UGL15669	422	Longe	NA	Arua	Ogoko	Pamvara	Alivu	NO
UGL15673:474904	1e-05	1e-05	0.99987	1e-05	1e-05	1e-05	1e-05	1e-05	1e-05	1e-05	1e-05	1e-05	1e-05	1e-05	UGL15673	422	kasumenge	NA	Arua	Ogoko	Pamvara	Alivu	NO
UGL15675:474928	1e-05	1e-05	0.999856	1.5e-05	1e-05	1e-05	1.9e-05	1e-05	1e-05	1e-05	1e-05	1e-05	1e-05	1e-05	UGL15675	422	Longe	NA	Arua	Ogoko	Pamvara	Alivu	NO
UGL15678:474964	1e-05	1e-05	0.999869	1e-05	1e-05	1.1e-05	1e-05	1e-05	1e-05	1e-05	1e-05	1e-05	1e-05	1e-05	UGL15678	422	Longe	NA	Arua	Ogoko	Pamvara	Alivu	NO
UGL15680:474893	1e-05	1e-05	0.999869	1e-05	1e-05	1.1e-05	1e-05	1e-05	1e-05	1e-05	1e-05	1e-05	1e-05	1e-05	UGL15680	422	Longe	NA	Arua	Ogoko	Pamvara	Alivu	NO
UGL15713:474993	1e-05	1e-05	0.999868	1e-05	1e-05	1e-05	1e-05	1e-05	1e-05	1e-05	1.2e-05	1e-05	1e-05	1e-05	UGL15713	422	Longe	NA	Arua	Ogoko	Pamvara	Alivu	NO
UGL15714:475005	1e-05	1.6e-05	0.999864	1e-05	1e-05	1e-05	1e-05	1e-05	1e-05	1e-05	1e-05	1e-05	1e-05	1e-05	UGL15714	422	Longe	NA	Arua	Ogoko	Pamvara	Alivu	NO
UGL15715:475017	1.1e-05	1e-05	0.999868	1e-05	1e-05	1e-05	1e-05	1e-05	1e-05	1e-05	1.1e-05	1e-05	1e-05	1e-05	UGL15715	422	Longe	NA	Arua	Ogoko	Pamvara	Alivu	NO
UGL15720:474982	1.1e-05	1e-05	0.999865	1e-05	1.3e-05	1e-05	1e-05	1.1e-05	1e-05	1e-05	1e-05	1e-05	1e-05	1e-05	UGL15720	422	Longe	NA	Arua	Ogoko	Pamvara	Alivu	NO
UGL15723:475018	1e-05	1e-05	0.99987	1e-05	1e-05	1e-05	1e-05	1e-05	1e-05	1e-05	1e-05	1e-05	1e-05	1e-05	UGL15723	422	Longe	NA	Arua	Ogoko	Pamvara	Alivu	NO
UGL15724:475030	1e-05	1e-05	0.99987	1e-05	1e-05	1e-05	1e-05	1e-05	1e-05	1e-05	1e-05	1e-05	1e-05	1e-05	UGL15724	422	Gotta-TME_204	NA	Arua	Ogoko	Pamvara	Alivu	NO
UGL15725:475042	1e-05	1e-05	0.99987	1e-05	1e-05	1e-05	1e-05	1e-05	1e-05	1e-05	1e-05	1e-05	1e-05	1e-05	UGL15725	422	kasumenge	NA	Arua	Ogoko	Pamvara	Alivu	NO
UGL15727:475066	1e-05	1e-05	0.999863	1e-05	1.7e-05	1e-05	1e-05	1e-05	1e-05	1e-05	1e-05	1e-05	1e-05	1e-05	UGL15727	422	Longe	NA	Arua	Ogoko	Pamvara	Alivu	NO
UGL15729:475003	1e-05	1e-05	0.999867	1e-05	1e-05	1e-05	1e-05	1.3e-05	1e-05	1e-05	1e-05	1e-05	1e-05	1e-05	UGL15729	422	Longe	NA	Arua	Ogoko	Pamvara	Alivu	NO
UGL15753:474998	1e-05	1e-05	0.999867	1.2e-05	1e-05	1.2e-05	1e-05	1e-05	1e-05	1e-05	1e-05	1e-05	1e-05	1e-05	UGL15753	422	Mabulu	NA	Arua	Ogoko	Pamvara	Alivu	NO
UGL15754:475010	1e-05	1e-05	0.99987	1e-05	1e-05	1e-05	1e-05	1e-05	1e-05	1e-05	1e-05	1e-05	1e-05	1e-05	UGL15754	422	Longe	NA	Arua	Ogoko	Pamvara	Alivu	NO
UGL15759:475070	1e-05	1e-05	0.999868	1e-05	1.2e-05	1e-05	1e-05	1e-05	1e-05	1e-05	1e-05	1e-05	1e-05	1e-05	UGL15759	422	Longe	NA	Arua	Ogoko	Pamvara	Alivu	NO
UGL15761:474999	1e-05	1.4e-05	0.999857	1e-05	1e-05	2e-05	1e-05	1e-05	1e-05	1e-05	1e-05	1e-05	1e-05	1e-05	UGL15761	422	Longe	NA	Arua	Ogoko	Pamvara	Alivu	NO
UGL15766:475059	1e-05	1e-05	0.999869	1.1e-05	1e-05	1e-05	1e-05	1e-05	1e-05	1e-05	1e-05	1e-05	1e-05	1e-05	UGL15766	422	Longe	NA	Arua	Ogoko	Pamvara	Alivu	NO
UGL15768:474988	1e-05	1e-05	0.999866	1.1e-05	1e-05	1e-05	1e-05	1e-05	1e-05	1e-05	1e-05	1.2e-05	1e-05	1e-05	UGL15768	422	Longe	NA	Arua	Ogoko	Pamvara	Alivu	NO
UGL15774:475060	1e-05	1e-05	0.999868	1e-05	1e-05	1e-05	1e-05	1e-05	1e-05	1e-05	1.2e-05	1e-05	1e-05	1e-05	UGL15774	422	Longe	NA	Arua	Ogoko	Pamvara	Alivu	NO
UGL15776:474989	1.2e-05	1.2e-05	0.999862	1e-05	1.2e-05	1e-05	1e-05	1.1e-05	1.1e-05	1e-05	1e-05	1e-05	1e-05	1e-05	UGL15776	422	Gotta	NA	Arua	Ogoko	Pamvara	Alivu	NO
UGL15777:475001	1e-05	1e-05	0.99987	1e-05	1e-05	1e-05	1e-05	1e-05	1e-05	1e-05	1e-05	1e-05	1e-05	1e-05	UGL15777	422	Longe	NA	Arua	Ogoko	Pamvara	Alivu	NO
UGL15783:475073	1e-05	1e-05	0.999868	1e-05	1e-05	1e-05	1e-05	1.2e-05	1e-05	1e-05	1e-05	1e-05	1e-05	1e-05	UGL15783	422	Longe	NA	Arua	Ogoko	Pamvara	Alivu	NO
UGL15575:474879	1e-05	1e-05	1e-05	1e-05	1e-05	0.99987	1e-05	1e-05	1e-05	1e-05	1e-05	1e-05	1e-05	1e-05	UGL15575	423	Gamente_short_stems	gamente_qualitative	APAC	APAC	ATANA	ANGU B	YES
UGL15671:474975	1e-05	1e-05	1e-05	1.4e-05	1e-05	0.999866	1e-05	1e-05	1e-05	1e-05	1e-05	1e-05	1e-05	1e-05	UGL15671	423	Mabulu	NA	Arua	Ogoko	Pamvara	Alivu	YES
UGL15674:474916	1e-05	1e-05	1.2e-05	1e-05	1e-05	0.999866	1e-05	1e-05	1e-05	1e-05	1e-05	1e-05	1.2e-05	1e-05	UGL15674	423	Mabulu	NA	Arua	Ogoko	Pamvara	Alivu	NO
UGL15676:474940	1e-05	1e-05	1e-05	1e-05	1e-05	0.973673	1e-05	0.01735	1e-05	1e-05	1e-05	0.008867	1e-05	1e-05	UGL15676	423	kasumenge	NA	Arua	Ogoko	Pamvara	Alivu	NO
UGL15677:474952	1e-05	1e-05	1.1e-05	1e-05	1e-05	0.999869	1e-05	1e-05	1e-05	1e-05	1e-05	1e-05	1e-05	1e-05	UGL15677	423	Mabulu	NA	Arua	Ogoko	Pamvara	Alivu	NO
UGL15681:474905	1e-05	1e-05	1e-05	1e-05	1.2e-05	0.999866	1e-05	1.1e-05	1e-05	1e-05	1e-05	1e-05	1e-05	1e-05	UGL15681	423	Mabulu	NA	Arua	Ogoko	Pamvara	Alivu	NO
UGL15709:474956	1e-05	1e-05	1e-05	1e-05	1.2e-05	0.999868	1e-05	1e-05	1e-05	1e-05	1e-05	1e-05	1e-05	1e-05	UGL15709	423	Longe	NA	Arua	Ogoko	Pamvara	Alivu	NO
UGL15716:475029	1e-05	1e-05	1e-05	1e-05	1e-05	0.99987	1e-05	1e-05	1e-05	1e-05	1e-05	1e-05	1e-05	1e-05	UGL15716	423	Mabulu	NA	Arua	Ogoko	Pamvara	Alivu	NO
UGL15718:475053	1e-05	1e-05	1e-05	1e-05	1e-05	0.99987	1e-05	1e-05	1e-05	1e-05	1e-05	1e-05	1e-05	1e-05	UGL15718	423	Mabulu	NA	Arua	Ogoko	Pamvara	Alivu	NO
UGL15721:474994	1e-05	1e-05	1e-05	1e-05	1e-05	0.99987	1e-05	1e-05	1e-05	1e-05	1e-05	1e-05	1e-05	1e-05	UGL15721	423	Mabulu	NA	Arua	Ogoko	Pamvara	Alivu	NO
UGL15728:474983	1e-05	1e-05	1e-05	1e-05	1e-05	0.999869	1e-05	1.1e-05	1e-05	1e-05	1e-05	1e-05	1e-05	1e-05	UGL15728	423	Mabulu	NA	Arua	Ogoko	Pamvara	Alivu	NO
UGL15730:475007	1e-05	1e-05	1e-05	1e-05	1e-05	0.99987	1e-05	1e-05	1e-05	1e-05	1e-05	1e-05	1e-05	1e-05	UGL15730	423	Mabulu	NA	Arua	Ogoko	Pamvara	Alivu	NO
UGL15731:475019	1e-05	1e-05	1e-05	1e-05	1e-05	0.99987	1e-05	1e-05	1e-05	1e-05	1e-05	1e-05	1e-05	1e-05	UGL15731	423	Mabulu	NA	Arua	Ogoko	Pamvara	Alivu	NO
UGL15758:475058	1.1e-05	1e-05	1e-05	1e-05	1.1e-05	0.999866	1e-05	1e-05	1.2e-05	1e-05	1e-05	1e-05	1e-05	1e-05	UGL15758	423	Mabulu	NA	Arua	Ogoko	Pamvara	Alivu	NO
UGL15760:474987	1e-05	1e-05	1e-05	1e-05	1e-05	0.99987	1e-05	1e-05	1e-05	1e-05	1e-05	1e-05	1e-05	1e-05	UGL15760	423	Mabulu	NA	Arua	Ogoko	Pamvara	Alivu	NO
UGL15764:475035	1e-05	1e-05	1e-05	1e-05	1e-05	0.999868	1e-05	1.2e-05	1e-05	1e-05	1e-05	1e-05	1e-05	1e-05	UGL15764	423	Mabulu	NA	Arua	Ogoko	Pamvara	Alivu	NO
UGL15767:475071	1e-05	1e-05	1e-05	1e-05	1e-05	0.99987	1e-05	1e-05	1e-05	1e-05	1e-05	1e-05	1e-05	1e-05	UGL15767	423	Mabulu	NA	Arua	Ogoko	Pamvara	Alivu	NO
UGL15771:475024	1e-05	1e-05	1e-05	1e-05	1e-05	0.99987	1e-05	1e-05	1e-05	1e-05	1e-05	1e-05	1e-05	1e-05	UGL15771	423	Mabulu	NA	Arua	Ogoko	Pamvara	Alivu	NO
UGL15773:475048	1e-05	1e-05	1e-05	1e-05	1e-05	0.99987	1e-05	1e-05	1e-05	1e-05	1e-05	1e-05	1e-05	1e-05	UGL15773	423	Mabulu	NA	Arua	Ogoko	Pamvara	Alivu	NO
UGL15778:475013	1e-05	1e-05	1e-05	1e-05	1e-05	0.99987	1e-05	1e-05	1e-05	1e-05	1e-05	1e-05	1e-05	1e-05	UGL15778	423	Mabulu	NA	Arua	Ogoko	Pamvara	Alivu	NO
UGL15781:475049	1e-05	1e-05	1e-05	1e-05	1e-05	0.99987	1e-05	1e-05	1e-05	1e-05	1e-05	1e-05	1e-05	1e-05	UGL15781	423	kasumenge	NA	Arua	Ogoko	Pamvara	Alivu	NO
UGL15782:475061	1.2e-05	1e-05	1e-05	1e-05	1e-05	0.999868	1e-05	1e-05	1e-05	1e-05	1e-05	1e-05	1e-05	1e-05	UGL15782	423	Mabulu	NA	Arua	Ogoko	Pamvara	Alivu	NO
UGL15616:474885	0.056202	0.028523	0.374592	1e-05	1e-05	0.037048	1e-05	1e-05	0.034257	0.002883	0.011573	0.425755	1e-05	0.029117	UGL15616	424	Okonyo_dak	NA	APAC	APAC	ATANA	ANGU B	YES
UGL15644:474936	0.031687	1e-05	1e-05	0.017687	0.183909	0.46878	0.172017	1e-05	1e-05	0.017025	0.056306	1e-05	0.048434	0.004104	UGL15644	425	Nyapamitu	NA	Arua	Logiri	Ciaba	Tinyaku	YES
UGL15661:474950	0.036041	1e-05	1e-05	0.019402	0.184901	0.453985	0.171446	1e-05	1e-05	0.033632	0.063598	1e-05	0.032783	0.004162	UGL15661	425	Nyamatia	NA	Arua	Logiri	Ciaba	Tinyaku	NO
UGL15787:475026	0.048255	1e-05	1e-05	0.01785	0.184848	0.435744	0.169379	1e-05	1e-05	0.03404	0.058398	1e-05	0.039811	0.011624	UGL15787	425	Namatia	NA	Arua	Logiri	Ciaba	Tinyaku	NO
UGL15658:474976	1e-05	1e-05	0.015838	0.010311	0.039404	1e-05	0.587606	0.196166	0.123281	1e-05	0.027322	1e-05	1e-05	1e-05	UGL15658	426	Gilgili	NA	Arua	Logiri	Ciaba	Tinyaku	YES
UGL15664:474891	1e-05	0.017733	0.039275	0.003496	1e-05	1e-05	0.089439	0.046737	0.071571	0.048471	0.12316	0.026568	0.0255	0.50802	UGL15664	427	Olam	NA	Arua	Logiri	Ciaba	Tinyaku	YES
UGL15670:474963	0.095092	0.017345	0.650317	1e-05	1e-05	0.103864	0.003441	0.014488	0.00548	0.019005	0.040239	0.010662	1e-05	0.040038	UGL15670	428	Longe	NA	Arua	Ogoko	Pamvara	Alivu	YES
UGL15672:474892	1e-05	1e-05	0.077867	1e-05	1e-05	0.875274	1e-05	1e-05	1e-05	1e-05	1e-05	1e-05	1e-05	0.046749	UGL15672	429	kasumenge	NA	Arua	Ogoko	Pamvara	Alivu	YES
UGL15679:474991	1e-05	1e-05	0.081818	1e-05	1.5e-05	0.8655	1e-05	1e-05	1e-05	1e-05	1e-05	1e-05	1e-05	0.052568	UGL15679	429	kasumenge	NA	Arua	Ogoko	Pamvara	Alivu	NO
UGL15762:475011	1e-05	1e-05	0.093342	1e-05	1e-05	0.850299	1e-05	1e-05	1e-05	1e-05	1e-05	1e-05	1e-05	0.056249	UGL15762	429	kasumenge	NA	Arua	Ogoko	Pamvara	Alivu	NO
UGL15765:475047	1.4e-05	1e-05	0.087845	1e-05	1e-05	0.864585	1e-05	1e-05	1e-05	1e-05	1e-05	1e-05	1e-05	0.047456	UGL15765	429	kasumenge	NA	Arua	Ogoko	Pamvara	Alivu	NO
UGL15772:475036	1e-05	1e-05	0.094388	1e-05	1e-05	0.845851	1e-05	1e-05	1e-05	1e-05	1e-05	1e-05	1e-05	0.059651	UGL15772	429	Longe	NA	Arua	Ogoko	Pamvara	Alivu	NO
UGL15691:474930	1e-05	0.007602	1e-05	0.005642	1e-05	1e-05	0.03316	0.038091	0.056173	0.003128	0.079307	0.01426	0.008846	0.75375	UGL15691	430	Agric/govt	government_other	Arua	Logiri	Ciaba	Tinyaku	YES
UGL15701:474955	0.037245	0.022432	0.033625	1e-05	0.032248	0.207967	0.552834	1e-05	0.023115	0.042525	0.016927	1e-05	1e-05	0.031043	UGL15701	431	Abiri-Abiria	NA	Arua	Logiri	Ciaba	Tinyaku	YES
UGL15702:474967	1e-05	0.000543	1e-05	1.1e-05	1e-05	1e-05	0.33536	0.132306	0.53169	1e-05	1e-05	1e-05	1e-05	1e-05	UGL15702	432	malukua	NA	Arua	Logiri	Ciaba	Tinyaku	YES
UGL15706:474920	1e-05	1.1e-05	1e-05	1e-05	1e-05	1e-05	0.331045	0.129137	0.539708	1e-05	1e-05	1e-05	1e-05	1e-05	UGL15706	432	Abiri-Abiria	NA	Arua	Logiri	Ciaba	Tinyaku	NO
UGL15752:474986	1e-05	1e-05	1e-05	1e-05	1e-05	1e-05	0.343262	0.136787	0.516063	1e-05	0.003788	1e-05	1e-05	1e-05	UGL15752	432	malukua	NA	Arua	Logiri	Ciaba	Tinyaku	NO
UGL15708:474944	0.031536	0.018946	1e-05	0.012724	0.057891	0.104869	0.616672	0.002733	1e-05	1e-05	0.063724	0.014834	0.036443	0.039598	UGL15708	433	Nyamatia	NA	Arua	Logiri	Ciaba	Tinyaku	YES
UGL15712:474981	0.036185	1e-05	0.003031	0.270917	0.097068	0.107745	0.072847	0.012101	1e-05	0.065539	0.040833	0.058381	0.221715	0.013617	UGL15712	434	Avunjekpe	NA	Arua	Ogoko	Pamvara	Alivu	YES
UGL15726:475054	0.01336	0.039054	0.008831	0.014209	1e-05	1e-05	0.265965	0.380008	1e-05	0.114703	1e-05	0.132359	0.031462	1e-05	UGL15726	435	Mabulu	NA	Arua	Ogoko	Pamvara	Alivu	YES
UGL15784:474990	0.011845	0.028421	0.007567	0.026752	1e-05	1e-05	0.277704	0.349867	1e-05	0.117248	0.005262	0.134414	0.038742	0.002149	UGL15784	435	Nyapamitu	NA	Arua	Ogoko	Pamvara	Alivu	NO
UGL15732:475031	0.085554	0.012819	0.036246	0.020892	0.207335	0.259429	0.115679	0.022781	1e-05	1e-05	0.058816	1e-05	0.070217	0.110202	UGL15732	436	Nyapamitu	NA	Arua	Logiri	Ciaba	Tinyaku	YES
UGL15786:475014	0.087306	0.011033	0.0292	0.019203	0.213466	0.264003	0.110248	0.032752	1e-05	1e-05	0.048591	1e-05	0.068898	0.11527	UGL15786	436	Ariwara	NA	Arua	Logiri	Ciaba	Tinyaku	NO
UGL15770:475012	0.039317	1e-05	1e-05	0.144352	0.093689	0.116895	0.205753	0.089716	1e-05	0.223715	0.021096	1e-05	0.065417	1e-05	UGL15770	437	Nyapamitu	NA	Arua	Ogoko	Pamvara	Alivu	YES
UGL15780:475037	0.030843	1e-05	1e-05	0.148345	0.090714	0.122175	0.213287	0.089731	1e-05	0.219372	0.025139	1e-05	0.060345	1e-05	UGL15780	437	Nyapamitu	NA	Arua	Ogoko	Pamvara	Alivu	NO
† represents label assigned to the sample during genotyping
‡ the label assigned to the sample that was submitted for genotyping
