# Supplementary material for: Genomic characterization of Ugandan smallholder farmer‐preferred cassava varieties
Source: Crop Sci. 2020 May 4;60(3):1450–61. doi: 10.1002/csc2.20152 (PMC7386927; doi:10.1002/csc2.20152)
Supplement: Supplementary file 3 — SUPPORTING MATERIAL [file CSC2-60-1450-s003.xlsx]

## Sheet: Sheet1
Supplemental Table S2: Unique varieties per district based on identity-by-state distinctions
Clonal group	Count of clonal groups				Total count
	Apac	Arua	Kibaale	Masindi
354	0	0	1	0	1
355	0	0	1	0	1
356	0	0	1	0	1
358	0	0	1	0	1
359	0	0	1	0	1
361	0	0	1	0	1
362	0	0	1	0	1
364	0	0	1	0	1
365	0	0	1	0	1
366	0	0	1	0	1
367	0	0	1	0	1
368	0	0	1	0	1
370	0	0	1	0	1
372	0	0	1	0	1
373	0	0	1	0	1
374	0	0	1	0	1
375	0	0	1	0	1
376	0	0	1	0	1
377	0	0	1	0	1
378	0	0	1	0	1
380	0	0	1	0	1
381	0	0	1	0	1
384	0	0	1	0	1
385	0	0	1	0	1
386	0	0	1	0	1
387	0	0	1	0	1
390	0	0	1	0	1
391	0	0	1	0	1
392	0	0	1	0	1
393	0	0	1	0	1
394	0	0	0	1	1
396	0	0	0	1	1
397	0	0	0	1	1
399	0	0	0	1	1
400	0	0	0	1	1
401	0	0	0	1	1
402	0	0	0	1	1
403	0	0	0	1	1
405	0	0	0	1	1
406	0	0	0	1	1
407	0	0	0	1	1
409	0	0	0	1	1
410	0	0	0	1	1
411	0	0	0	1	1
412	0	0	0	1	1
413	0	0	0	1	1
414	0	0	0	1	1
415	0	0	0	1	1
418	0	0	0	1	1
419	1	0	0	0	1
420	1	0	0	0	1
424	1	0	0	0	1
425	0	1	0	0	1
426	0	1	0	0	1
427	0	1	0	0	1
428	0	1	0	0	1
429	0	1	0	0	1
430	0	1	0	0	1
431	0	1	0	0	1
432	0	1	0	0	1
433	0	1	0	0	1
434	0	1	0	0	1
435	0	1	0	0	1
436	0	1	0	0	1
437	0	1	0	0	1
2	1	1	0	0	2
363	0	0	1	1	2
369	1	0	1	0	2
379	1	0	1	0	2
388	0	0	1	1	2
395	1	0	0	1	2
404	0	1	0	1	2
408	1	0	0	1	2
417	1	0	0	1	2
421	1	1	0	0	2
422	1	1	0	0	2
423	1	1	0	0	2
357	1	0	1	1	3
360	1	0	1	1	3
371	1	1	1	0	3
383	1	0	1	1	3
398	1	1	0	1	3
416	1	1	0	1	3
3	1	1	1	1	4
382	1	1	1	1	4
389	1	1	1	1	4
Total count	21	24	41	33	86
