# Supplementary material for: Genomic characterization of Ugandan smallholder farmer‐preferred cassava varieties
Source: Crop Sci. 2020 May 4;60(3):1450–61. doi: 10.1002/csc2.20152 (PMC7386927; doi:10.1002/csc2.20152)
Supplement: Supplementary file 4 — SUPPORTING MATERIAL [file CSC2-60-1450-s004.xlsx]

## Sheet: Sheet1
Supplemental Table S3: Abundance of varieties cultivated by farmers from identity-by-state based genetic distinctions.
Clonal group	Number of times the genotype was observed per district per clonal group				Total number per clonal groups
	Apac	Arua	Kibaale	Masindi
3	46	18	3	13	80
383	24	0	4	17	45
355	0	0	38	0	38
357	10	0	20	2	32
398	2	19	0	9	30
389	4	2	1	21	28
422	2	25	0	0	27
423	1	21	0	0	22
395	1	0	0	17	18
382	5	1	2	5	13
416	2	9	0	1	12
360	1	0	8	2	11
371	1	7	3	0	11
394	0	0	0	11	11
359	0	0	8	0	8
2	2	6	0	0	8
354	0	0	7	0	7
365	0	0	7	0	7
363	0	0	3	4	7
362	0	0	6	0	6
378	0	0	6	0	6
421	1	5	0	0	6
408	5	0	0	1	6
364	0	0	5	0	5
429	0	5	0	0	5
400	0	0	0	5	5
379	1	0	3	0	4
388	0	0	1	3	4
361	0	0	3	0	3
369	2	0	1	0	3
425	0	3	0	0	3
432	0	3	0	0	3
404	0	2	0	1	3
367	0	0	2	0	2
375	0	0	2	0	2
376	0	0	2	0	2
384	0	0	2	0	2
385	0	0	2	0	2
435	0	2	0	0	2
436	0	2	0	0	2
437	0	2	0	0	2
419	2	0	0	0	2
417	1	0	0	1	2
396	0	0	0	2	2
397	0	0	0	2	2
399	0	0	0	2	2
402	0	0	0	2	2
411	0	0	0	2	2
412	0	0	0	2	2
414	0	0	0	2	2
356	0	0	1	0	1
358	0	0	1	0	1
366	0	0	1	0	1
368	0	0	1	0	1
370	0	0	1	0	1
372	0	0	1	0	1
373	0	0	1	0	1
374	0	0	1	0	1
377	0	0	1	0	1
380	0	0	1	0	1
381	0	0	1	0	1
386	0	0	1	0	1
387	0	0	1	0	1
390	0	0	1	0	1
391	0	0	1	0	1
392	0	0	1	0	1
393	0	0	1	0	1
426	0	1	0	0	1
427	0	1	0	0	1
428	0	1	0	0	1
430	0	1	0	0	1
431	0	1	0	0	1
433	0	1	0	0	1
434	0	1	0	0	1
420	1	0	0	0	1
424	1	0	0	0	1
401	0	0	0	1	1
403	0	0	0	1	1
405	0	0	0	1	1
406	0	0	0	1	1
407	0	0	0	1	1
409	0	0	0	1	1
410	0	0	0	1	1
413	0	0	0	1	1
415	0	0	0	1	1
418	0	0	0	1	1
Total	115	139	156	137	547
