# Supplementary material for: Genomic characterization of Ugandan smallholder farmer‐preferred cassava varieties
Source: Crop Sci. 2020 May 4;60(3):1450–61. doi: 10.1002/csc2.20152 (PMC7386927; doi:10.1002/csc2.20152)
Supplement: Supplementary file 5 — SUPPORTING MATERIAL [file CSC2-60-1450-s005.xlsx]

## Sheet: Sheet1
Supplemental Table S4: Cassava variety names reported by farmers from four districts in Uganda
Variety names reported by farmers	Number of times the name was reported per district				Total
	Apac	Arua	Kibaale	Masindi
Gwalanda	0	0	45	0	45
Bukalasa	0	0	21	7	28
Bao	26	0	0	0	26
Longe	0	24	0	0	24
Gamente_atar	23	0	0	0	23
Omoo	0	22	0	0	22
Naads	2	0	5	13	20
Mabulu	0	20	0	0	20
Gamente	15	0	0	0	15
Kyawada	0	0	13	0	13
Gamente_acol	13	0	0	0	13
Tonguda	0	0	0	12	12
Olam	0	11	0	0	11
Mukuma	0	0	0	11	11
Nyaraboke	2	0	0	8	10
Kakofira	0	0	10	0	10
Nyapamitu	0	8	0	0	8
Malukua	0	8	0	0	8
Kibaho	0	0	0	8	8
Kasumenge	0	8	0	0	8
Naads_green	0	0	0	6	6
Musafiri	0	0	6	0	6
Timpaigwa_mulwaire	0	0	0	5	5
Ojuka_ojuka	5	0	0	0	5
Nase_14	0	5	0	0	5
Gotta	0	5	0	0	5
Gamente_arema	5	0	0	0	5
Tme14	0	4	0	0	4
Naads_ekwera	0	0	1	3	4
Matooke	0	0	4	0	4
Gametea	0	4	0	0	4
Tim_tim	0	0	0	3	3
Ojara_ojara	3	0	0	0	3
Kasansa	0	0	3	0	3
Kalitunsi	0	0	3	0	3
Kakayo	0	0	3	0	3
Byoma	0	0	0	3	3
Unknown_name	0	0	2	0	2
Rwebitere	0	0	0	2	2
Rwatinka	0	0	0	2	2
Rwacassette	0	0	0	2	2
Omogo_atyene_rema	2	0	0	0	2
Nyamatia	0	2	0	0	2
Naads_white	0	0	0	2	2
Naads_red	0	0	0	2	2
Naads_ekwiragula	0	0	0	2	2
Myaka_ebiri	0	0	2	0	2
Muvahoima	0	0	2	0	2
Kibawo	0	0	0	2	2
Katongole	0	0	2	0	2
Kanyele_balye	0	0	2	0	2
Kachenche	0	0	2	0	2
John_boke	2	0	0	0	2
Gulu_gulu	1	0	0	1	2
Gotta-tme_204	0	2	0	0	2
Gilgili	0	2	0	0	2
Gamente_atyene_atar	2	0	0	0	2
Agriculture	0	0	0	2	2
Abiri-abiria	0	2	0	0	2
Uwecu	1	0	0	0	1
Unknown_(blackish_leaves_and_blackish_stems)	0	0	0	1	1
Tongolo	0	0	0	1	1
Timpaigwa_mulwaire_(etakuranda)	0	0	0	1	1
Timpaigwa_mulwaire_(ekuranda)	0	0	0	1	1
Soroti	0	0	0	1	1
Rwasoroti	0	0	0	1	1
Rwakaseke	0	0	0	1	1
Rwakakaikara	0	0	0	1	1
Rwakagoro	0	0	1	0	1
Rwaboki	0	0	0	1	1
Rugogoma	0	0	0	1	1
Ozivu-odekua	0	1	0	0	1
Okonyo_dak	1	0	0	0	1
Odoo	0	1	0	0	1
Nylon	0	0	0	1	1
Nyarari	0	0	0	1	1
Nyamwaka	0	0	0	1	1
Nyakunyaku	0	0	1	0	1
Nyakaswiga	0	0	1	0	1
Nyakabiito	0	0	0	1	1
Nyabaruru	0	0	0	1	1
Ndugamubende	0	0	1	0	1
Nase_14(agric_2)	0	1	0	0	1
Napamutu	0	1	0	0	1
Namatia	0	1	0	0	1
Naads-ekwera	0	0	0	1	1
Naads_lwa_museveni	0	0	0	1	1
Naads_kwiragura	0	0	0	1	1
Naads_kwera	0	0	0	1	1
Naads_kasusu_ka_kwera	0	0	0	1	1
Naads_eyebinywa	0	0	1	0	1
Naads_eyakasaatu	0	0	1	0	1
Naads_eyakabiri	0	0	1	0	1
Naads_eyabadize	0	0	1	0	1
Naads_etaliyabinywa	0	0	1	0	1
Naads_erikwera	0	0	0	1	1
Naads_ekutukura	0	0	1	0	1
Naads_ebinywa	0	0	1	0	1
Naads_black	0	0	0	1	1
Naads_3	0	0	0	1	1
Naads_14	0	1	0	0	1
Naads_1	0	0	0	1	1
Musibamumpale	0	0	1	0	1
Muhogo_kasahi	0	0	1	0	1
Muhogo_ekutukura	0	0	0	1	1
Muhogo_ediera	0	0	1	0	1
Muhogo_akwera	0	0	1	0	1
Mugendeira	0	0	1	0	1
Mpemukile	0	0	1	0	1
Mogo_gamente	1	0	0	0	1
Masense_mayali	0	0	1	0	1
Masense	0	0	1	0	1
Marajupalili	0	1	0	0	1
Lyaaho_oloore	0	0	1	0	1
Lwakatehe	0	0	1	0	1
Lwabalulu	0	0	0	1	1
Lado_lado	1	0	0	0	1
Kyamyaka_ebiri	0	0	0	1	1
Kitonde	0	0	0	1	1
Kidimo	0	0	0	1	1
Kidima	0	0	0	1	1
Kibombo	0	0	0	1	1
Kayulu	0	0	1	0	1
Kasenso	0	0	1	0	1
Kalangwa	0	0	0	1	1
Kainja	0	0	1	0	1
Kafu	0	0	0	1	1
Icil_icil	1	0	0	0	1
Gwalanda_(white)	0	0	1	0	1
Govt/nase_14	0	1	0	0	1
Gamente_with_pink_apical_shoot	1	0	0	0	1
Gamente_with_light_green_leaves	1	0	0	0	1
Gamente_short_stems	1	0	0	0	1
Gamente_pink	1	0	0	0	1
Gamente_obedo_bao_bao	1	0	0	0	1
Gamente_atyene_col	1	0	0	0	1
Eya_hoima	0	0	0	1	1
Enguda	0	0	1	0	1
Empyaka	0	0	0	1	1
Ekikwiragura	0	0	1	0	1
Ekikwera	0	0	1	0	1
Ebiibo_ekooto	0	0	0	1	1
Deru_deru	1	0	0	0	1
Chairman	0	0	0	1	1
Cassete	0	0	0	1	1
Bukalasa_omukoto	0	0	1	0	1
Bukalasa_empyaka	0	0	0	1	1
Bukalasa_(muti_muwanvu)	0	0	1	0	1
Black	0	0	0	1	1
Bakanyisa	0	0	0	1	1
Avunjekpe	0	1	0	0	1
Ariwara	0	1	0	0	1
Akena_akena	1	0	0	0	1
Akena	0	1	0	0	1
Agric/govt	0	1	0	0	1
Acek_iyitu	1	0	0	0	1
