# Supplementary material for: Genomic characterization of Ugandan smallholder farmer‐preferred cassava varieties
Source: Crop Sci. 2020 May 4;60(3):1450–61. doi: 10.1002/csc2.20152 (PMC7386927; doi:10.1002/csc2.20152)
Supplement: Supplementary file 6 — SUPPORTING MATERIAL [file CSC2-60-1450-s006.xlsx]

## Sheet: Sheet1
Supplemental Table S5: Unique varieties per district and for breeding lines from identity-by-state based genetic distinctions, also homozygosity and M. glaziovii introgression summary
Id†	Gbsid‡	Clonal group	Source	District	PropIntrog§	PropHetIntrog¶	PropHetIntrog1#	PropHetIntrog4††	PctHom‡‡
UGL15392	UGL15392:474605	3	Farmers' variety	Masindi	0.02	0.026	0.039	0.035	69.83
UGL15463	UGL15463:474781	357	Farmers' variety	Masindi	0.064	0.101	0.719	0.034	67.53
UGL15443	UGL15443:474731	360	Farmers' variety	Masindi	0.024	0.027	0.037	0.033	71
UGL15459	UGL15459:474733	363	Farmers' variety	Masindi	0.024	0.03	0.035	0.034	70.03
UGL15399	UGL15399:474689	382	Farmers' variety	Masindi	0.021	0.025	0.039	0.034	71.11
UGL15406	UGL15406:474678	383	Farmers' variety	Masindi	0.022	0.028	0.031	0.031	70.05
UGL15439	UGL15439:474778	388	Farmers' variety	Masindi	0.02	0.026	0.036	0.028	70.52
UGL15391	UGL15391:474688	389	Farmers' variety	Masindi	0.026	0.035	0.034	0.035	69.17
UGL15390	UGL15390:474676	394	Farmers' variety	Masindi	0.022	0.026	0.038	0.032	72.16
UGL15393	UGL15393:474617	395	Farmers' variety	Masindi	0.021	0.027	0.035	0.034	70.41
UGL15394	UGL15394:474629	396	Farmers' variety	Masindi	0.021	0.026	0.031	0.034	71.28
UGL15397	UGL15397:474665	397	Farmers' variety	Masindi	0.022	0.028	0.036	0.028	69.94
UGL15401	UGL15401:474618	398	Farmers' variety	Masindi	0.022	0.027	0.031	0.032	70
UGL15403	UGL15403:474642	399	Farmers' variety	Masindi	0.021	0.024	0.033	0.035	71.44
UGL15413	UGL15413:474667	400	Farmers' variety	Masindi	0.023	0.025	0.034	0.035	70.66
UGL15414	UGL15414:474679	401	Farmers' variety	Masindi	0.023	0.027	0.034	0.027	70.54
UGL15416	UGL15416:474608	402	Farmers' variety	Masindi	0.023	0.028	0.036	0.031	69.91
UGL15418	UGL15418:474632	403	Farmers' variety	Masindi	0.021	0.027	0.029	0.03	71.32
UGL15421	UGL15421:474668	404	Farmers' variety	Masindi	0.021	0.027	0.039	0.032	70.26
UGL15422	UGL15422:474680	405	Farmers' variety	Masindi	0.021	0.024	0.032	0.037	71.76
UGL15438	UGL15438:474766	406	Farmers' variety	Masindi	0.023	0.023	0.032	0.033	71.76
UGL15448	UGL15448:474696	407	Farmers' variety	Masindi	0.023	0.026	0.033	0.038	70.2
UGL15449	UGL15449:474708	408	Farmers' variety	Masindi	0.022	0.028	0.033	0.042	71.05
UGL15450	UGL15450:474720	409	Farmers' variety	Masindi	0.021	0.028	0.033	0.031	69.33
UGL15451	UGL15451:474732	410	Farmers' variety	Masindi	0.022	0.034	0.035	0.04	65.73
UGL15455	UGL15455:474780	411	Farmers' variety	Masindi	0.023	0.03	0.035	0.028	69.68
UGL15457	UGL15457:474709	412	Farmers' variety	Masindi	0.023	0.027	0.033	0.03	70.38
UGL15460	UGL15460:474745	413	Farmers' variety	Masindi	0.022	0.029	0.037	0.039	69.41
UGL15462	UGL15462:474769	414	Farmers' variety	Masindi	0.021	0.025	0.03	0.039	70.97
UGL15470	UGL15470:474770	415	Farmers' variety	Masindi	0.023	0.022	0.036	0.038	72.88
UGL15485	UGL15485:474760	416	Farmers' variety	Masindi	0.022	0.027	0.035	0.035	70.12
UGL15492	UGL15492:474749	417	Farmers' variety	Masindi	0.022	0.028	0.038	0.043	69.32
UGL15524	UGL15524:474837	418	Farmers' variety	Masindi	0.023	0.026	0.034	0.034	71.28
UGL15334	UGL15334:474669	3	Farmers' variety	Kibaale	0.02	0.026	0.038	0.031	70.1
UGL15238	UGL15238:474573	354	Farmers' variety	Kibaale	0.022	0.024	0.034	0.034	72.16
UGL15232	UGL15232:474501	355	Farmers' variety	Kibaale	0.02	0.028	0.034	0.038	71
UGL15233	UGL15233:474513	356	Farmers' variety	Kibaale	0.021	0.026	0.034	0.04	70.18
UGL15234	UGL15234:474525	357	Farmers' variety	Kibaale	0.064	0.101	0.722	0.038	67.36
UGL15237	UGL15237:474561	358	Farmers' variety	Kibaale	0.023	0.027	0.033	0.043	72.18
UGL15242	UGL15242:474526	359	Farmers' variety	Kibaale	0.023	0.026	0.035	0.036	70.85
UGL15246	UGL15246:474574	360	Farmers' variety	Kibaale	0.023	0.026	0.034	0.037	71.3
UGL15247	UGL15247:474586	361	Farmers' variety	Kibaale	0.022	0.026	0.034	0.036	71.96
UGL15249	UGL15249:474515	362	Farmers' variety	Kibaale	0.022	0.024	0.037	0.038	71.18
UGL15251	UGL15251:474539	363	Farmers' variety	Kibaale	0.023	0.03	0.04	0.034	69.88
UGL15252	UGL15252:474551	364	Farmers' variety	Kibaale	0.021	0.026	0.037	0.029	71.03
UGL15253	UGL15253:474563	365	Farmers' variety	Kibaale	0.023	0.026	0.03	0.037	71.22
UGL15256	UGL15256:474504	366	Farmers' variety	Kibaale	0.021	0.024	0.036	0.034	71.17
UGL15259	UGL15259:474540	367	Farmers' variety	Kibaale	0.02	0.027	0.035	0.037	69.46
UGL15260	UGL15260:474552	368	Farmers' variety	Kibaale	0.021	0.025	0.034	0.034	71.87
UGL15262	UGL15262:474576	369	Farmers' variety	Kibaale	0.02	0.028	0.034	0.039	69.3
UGL15264	UGL15264:474505	370	Farmers' variety	Kibaale	0.021	0.026	0.036	0.037	71.95
UGL15265	UGL15265:474517	371	Farmers' variety	Kibaale	0.02	0.026	0.038	0.034	69.95
UGL15266	UGL15266:474529	372	Farmers' variety	Kibaale	0.022	0.024	0.033	0.038	71.34
UGL15267	UGL15267:474596	373	Farmers' variety	Kibaale	0.023	0.024	0.033	0.037	71.33
UGL15269	UGL15269:474565	374	Farmers' variety	Kibaale	0.023	0.025	0.031	0.037	71.92
UGL15270	UGL15270:474577	375	Farmers' variety	Kibaale	0.022	0.026	0.034	0.031	71.14
UGL15274	UGL15274:474530	376	Farmers' variety	Kibaale	0.023	0.024	0.035	0.037	71.98
UGL15276	UGL15276:474554	377	Farmers' variety	Kibaale	0.021	0.028	0.035	0.043	70.38
UGL15281	UGL15281:474519	378	Farmers' variety	Kibaale	0.023	0.031	0.056	0.037	69.66
UGL15282	UGL15282:474531	379	Farmers' variety	Kibaale	0.075	0.12	0.708	0.125	68.38
UGL15296	UGL15296:474509	380	Farmers' variety	Kibaale	0.396	0.724	0.686	0.642	54.99
UGL15302	UGL15302:474581	381	Farmers' variety	Kibaale	0.023	0.03	0.034	0.037	70.49
UGL15315	UGL15315:474547	382	Farmers' variety	Kibaale	0.021	0.025	0.035	0.033	71.13
UGL15319	UGL15319:474595	383	Farmers' variety	Kibaale	0.023	0.028	0.034	0.03	70.39
UGL15322	UGL15322:474536	384	Farmers' variety	Kibaale	0.02	0.026	0.032	0.034	70.49
UGL15327	UGL15327:474597	385	Farmers' variety	Kibaale	0.023	0.028	0.034	0.034	70.96
UGL15335	UGL15335:474681	386	Farmers' variety	Kibaale	0.064	0.099	0.717	0.034	68.41
UGL15339	UGL15339:474622	387	Farmers' variety	Kibaale	0.022	0.034	0.034	0.037	66.3
UGL15342	UGL15342:474658	388	Farmers' variety	Kibaale	0.02	0.026	0.038	0.032	70.41
UGL15369	UGL15369:474614	389	Farmers' variety	Kibaale	0.026	0.035	0.033	0.04	69.09
UGL15375	UGL15375:474686	390	Farmers' variety	Kibaale	0.024	0.029	0.037	0.036	70.4
UGL15379	UGL15379:474639	391	Farmers' variety	Kibaale	0.021	0.025	0.033	0.028	71.82
UGL15381	UGL15381:474663	392	Farmers' variety	Kibaale	0.02	0.024	0.031	0.035	72.67
UGL15389	UGL15389:474664	393	Farmers' variety	Kibaale	0.02	0.025	0.029	0.034	70.77
UGL15666	UGL15666:474915	2	Farmers' variety	Arua	0.037	0.054	0.031	0.484	69.38
UGL15649	UGL15649:474901	3	Farmers' variety	Arua	0.02	0.026	0.037	0.037	69.67
UGL15647	UGL15647:474972	371	Farmers' variety	Arua	0.021	0.026	0.04	0.034	70.06
UGL15755	UGL15755:475022	382	Farmers' variety	Arua	0.021	0.025	0.036	0.033	70.53
UGL15719	UGL15719:475065	389	Farmers' variety	Arua	0.026	0.036	0.035	0.033	68.92
UGL15645	UGL15645:474948	398	Farmers' variety	Arua	0.021	0.026	0.03	0.03	70.74
UGL15689	UGL15689:474906	404	Farmers' variety	Arua	0.02	0.026	0.041	0.04	70.07
UGL15643	UGL15643:474924	416	Farmers' variety	Arua	0.022	0.027	0.032	0.04	70.25
UGL15655	UGL15655:474973	421	Farmers' variety	Arua	0.022	0.028	0.035	0.034	69.07
UGL15665	UGL15665:474903	422	Farmers' variety	Arua	0.091	0.148	0.719	0.768	66.16
UGL15671	UGL15671:474975	423	Farmers' variety	Arua	0.038	0.057	0.035	0.04	67.92
UGL15644	UGL15644:474936	425	Farmers' variety	Arua	0.023	0.031	0.039	0.047	69.93
UGL15658	UGL15658:474976	426	Farmers' variety	Arua	0.022	0.027	0.034	0.033	70.61
UGL15664	UGL15664:474891	427	Farmers' variety	Arua	0.021	0.029	0.042	0.045	68.81
UGL15670	UGL15670:474963	428	Farmers' variety	Arua	0.085	0.139	0.737	0.773	67.38
UGL15672	UGL15672:474892	429	Farmers' variety	Arua	0.04	0.058	0.035	0.047	69.24
UGL15691	UGL15691:474930	430	Farmers' variety	Arua	0.021	0.028	0.035	0.044	69.43
UGL15701	UGL15701:474955	431	Farmers' variety	Arua	0.023	0.029	0.034	0.041	69.73
UGL15702	UGL15702:474967	432	Farmers' variety	Arua	0.02	0.023	0.031	0.028	71.65
UGL15708	UGL15708:474944	433	Farmers' variety	Arua	0.023	0.026	0.034	0.04	70.44
UGL15712	UGL15712:474981	434	Farmers' variety	Arua	0.022	0.028	0.036	0.041	69.59
UGL15726	UGL15726:475054	435	Farmers' variety	Arua	0.022	0.029	0.036	0.031	69.67
UGL15732	UGL15732:475031	436	Farmers' variety	Arua	0.023	0.029	0.034	0.045	69.1
UGL15770	UGL15770:475012	437	Farmers' variety	Arua	0.021	0.027	0.036	0.04	70.3
UGL15595	UGL15595:474834	2	Farmers' variety	Apac	0.038	0.054	0.032	0.493	69.61
UGL15527	UGL15527:474873	3	Farmers' variety	Apac	0.021	0.027	0.035	0.037	70.05
UGL15542	UGL15542:474863	357	Farmers' variety	Apac	0.065	0.102	0.726	0.04	67.63
UGL15612	UGL15612:474848	360	Farmers' variety	Apac	0.023	0.026	0.034	0.037	71.11
UGL15600	UGL15600:474799	369	Farmers' variety	Apac	0.02	0.027	0.034	0.038	69.25
UGL15568	UGL15568:474795	371	Farmers' variety	Apac	0.02	0.025	0.033	0.036	69.84
UGL15627	UGL15627:474922	379	Farmers' variety	Apac	0.078	0.123	0.729	0.137	68.93
UGL15545	UGL15545:474804	382	Farmers' variety	Apac	0.021	0.026	0.038	0.03	71.09
UGL15533	UGL15533:474850	383	Farmers' variety	Apac	0.023	0.029	0.032	0.033	70
UGL15541	UGL15541:474851	389	Farmers' variety	Apac	0.026	0.036	0.035	0.037	69.27
UGL15641	UGL15641:474900	395	Farmers' variety	Apac	0.021	0.027	0.036	0.029	70.6
UGL15540	UGL15540:474839	398	Farmers' variety	Apac	0.021	0.026	0.033	0.032	71.06
UGL15528	UGL15528:474790	408	Farmers' variety	Apac	0.023	0.027	0.038	0.043	71.29
UGL15552	UGL15552:474793	416	Farmers' variety	Apac	0.023	0.027	0.033	0.039	70.59
UGL15588	UGL15588:474845	417	Farmers' variety	Apac	0.022	0.026	0.031	0.04	69.88
UGL15544	UGL15544:474792	419	Farmers' variety	Apac	0.022	0.027	0.034	0.034	69.98
UGL15555	UGL15555:474829	420	Farmers' variety	Apac	0.021	0.027	0.029	0.027	71.94
UGL15560	UGL15560:474881	421	Farmers' variety	Apac	0.023	0.028	0.035	0.045	69.23
UGL15569	UGL15569:474807	422	Farmers' variety	Apac	0.092	0.147	0.737	0.724	66.32
UGL15575	UGL15575:474879	423	Farmers' variety	Apac	0.038	0.058	0.035	0.041	67.92
UGL15616	UGL15616:474885	424	Farmers' variety	Apac	0.076	0.12	0.577	0.764	67.43
UG110022	UG110022:510080	5	Breeding line	_	0.094	0.119	0.057	0.209	67.72
UG14_0003	UG14_0003:250445519	6	Breeding line	_	0.051	0.057	0.032	0.514	69.59
UG14_0007	UG14_0007:250443655	7	Breeding line	_	0.043	0.021	0.039	0.065	74.58
UG14_0014	UG14_0014:250442953	8	Breeding line	_	0.061	0.09	0.5	0.243	69.7
UG14_0019	UG14_0019:250443738	9	Breeding line	_	0.026	0.033	0.038	0.038	71.21
UG14_0023	UG14_0023:250443526	10	Breeding line	_	0.059	0.095	0.649	0.034	67.11
UG14_0030	UG14_0030:250445509	11	Breeding line	_	0.022	0.028	0.037	0.035	70.28
UG14_0033	UG14_0033:250443423	12	Breeding line	_	0.022	0.028	0.034	0.031	69.59
UG14_0034	UG14_0034:250442636	13	Breeding line	_	0.053	0.084	0.561	0.035	68.81
UG14_0037	UG14_0037:250443450	14	Breeding line	_	0.023	0.031	0.04	0.037	69.06
UG14_0038	UG14_0038:250445641	15	Breeding line	_	0.022	0.019	0.031	0.034	75.62
UG14_0045	UG14_0045:250445613	16	Breeding line	_	0.021	0.022	0.034	0.033	73.46
UG14_0047	UG14_0047:250442886	17	Breeding line	_	0.051	0.077	0.03	0.224	69.67
UG14_0048	UG14_0048:250445635	18	Breeding line	_	0.022	0.026	0.035	0.025	70.25
UG14_0051	UG14_0051:250443711	19	Breeding line	_	0.096	0.155	0.718	0.699	66.59
UG14_0063	UG14_0063:250443417	20	Breeding line	_	0.023	0.03	0.036	0.052	69.48
UG14_0068	UG14_0068:250445494	21	Breeding line	_	0.034	0.048	0.035	0.518	69.91
UG14_0072	UG14_0072:250442890	22	Breeding line	_	0.022	0.028	0.032	0.039	70.37
UG14_0073	UG14_0073:250445436	23	Breeding line	_	0.033	0.046	0.037	0.514	70.1
UG14_0074	UG14_0074:250443708	24	Breeding line	_	0.022	0.026	0.034	0.034	69.89
UG14_0075	UG14_0075:250445491	25	Breeding line	_	0.027	0.037	0.037	0.041	70.75
UG14_0084	UG14_0084:250442922	26	Breeding line	_	0.064	0.068	0.294	0.214	68.98
UG14_0085	UG14_0085:250443408	27	Breeding line	_	0.045	0.069	0.296	0.04	68.58
UG14_0093	UG14_0093:250443673	28	Breeding line	_	0.08	0.125	0.715	0.495	67.9
UG14_0096	UG14_0096:250443472	29	Breeding line	_	0.043	0.061	0.169	0.5	69.19
UG14_0104	UG14_0104:250443402	30	Breeding line	_	0.05	0.073	0.359	0.207	69.81
UG14_0105	UG14_0105:250442891	31	Breeding line	_	0.042	0.062	0.036	0.742	68.71
UG14_0111	UG14_0111:250443732	32	Breeding line	_	0.072	0.11	0.707	0.031	67.08
UG14_0112	UG14_0112:250443696	33	Breeding line	_	0.077	0.118	0.718	0.5	67.8
UG14_0123	UG14_0123:250443426	34	Breeding line	_	0.063	0.099	0.726	0.034	67.76
UG14_0127	UG14_0127:250442970	35	Breeding line	_	0.047	0.07	0.037	0.746	70.84
UG14_0128	UG14_0128:250445598	36	Breeding line	_	0.057	0.045	0.031	0.312	71.77
UG14_0129	UG14_0129:250445518	37	Breeding line	_	0.075	0.07	0.038	0.218	71.34
UG14_0141	UG14_0141:250443418	38	Breeding line	_	0.021	0.027	0.036	0.037	69.62
UG14_0143	UG14_0143:250442800	39	Breeding line	_	0.061	0.098	0.52	0.393	68.13
UG14_0144	UG14_0144:250442778	40	Breeding line	_	0.043	0.063	0.039	0.753	70.59
UG14_0153	UG14_0153:250445499	41	Breeding line	_	0.036	0.047	0.032	0.5	70.9
UG14_0195	UG14_0195:250443540	42	Breeding line	_	0.117	0.166	0.696	0.228	66.24
UG14_0201	UG14_0201:250445470	43	Breeding line	_	0.057	0.089	0.231	0.752	67.74
UG14_0207	UG14_0207:250445612	44	Breeding line	_	0.023	0.03	0.034	0.034	69.29
UG14_0212	UG14_0212:250445583	45	Breeding line	_	0.054	0.082	0.232	0.724	68.65
UG14_0218	UG14_0218:250445590	46	Breeding line	_	0.068	0.04	0.038	0.077	71.07
UG14_0223	UG14_0223:250445632	47	Breeding line	_	0.046	0.067	0.035	0.747	68.98
UG14_0227	UG14_0227:250443467	48	Breeding line	_	0.045	0.068	0.036	0.551	68.51
UG14_0233	UG14_0233:250443475	49	Breeding line	_	0.091	0.125	0.681	0.033	71.41
UG14_0234	UG14_0234:250445560	50	Breeding line	_	0.022	0.026	0.031	0.044	70.46
UG14_0237	UG14_0237:250443700	51	Breeding line	_	0.041	0.057	0.035	0.597	70.03
UG14_0243	UG14_0243:250443439	52	Breeding line	_	0.05	0.072	0.369	0.043	69.49
UG14_0250	UG14_0250:250443690	53	Breeding line	_	0.09	0.108	0.565	0.201	67.78
UG14_0253	UG14_0253:250445462	54	Breeding line	_	0.072	0.113	0.733	0.416	69.05
UG14_0255	UG14_0255:250443689	55	Breeding line	_	0.05	0.075	0.18	0.741	68.64
UG14_0256	UG14_0256:250443722	56	Breeding line	_	0.021	0.023	0.035	0.045	71.2
UG14_0261	UG14_0261:250442645	57	Breeding line	_	0.072	0.078	0.351	0.304	68.27
UG14_0263	UG14_0263:250443576	58	Breeding line	_	0.08	0.129	0.72	0.727	67.26
UG14_0265	UG14_0265:250443603	59	Breeding line	_	0.022	0.019	0.036	0.045	74.19
UG14_0274	UG14_0274:250443723	60	Breeding line	_	0.119	0.166	0.704	0.19	66.82
UG14_0294	UG14_0294:250443667	61	Breeding line	_	0.103	0.098	0.401	0.058	68.15
UG14_0296	UG14_0296:250443553	62	Breeding line	_	0.058	0.086	0.412	0.03	72.1
UG14_0298	UG14_0298:250445563	63	Breeding line	_	0.11	0.11	0.177	0.76	67.98
UG14_0299	UG14_0299:250443676	64	Breeding line	_	0.025	0.028	0.035	0.034	73.58
UG14_0301	UG14_0301:250442946	65	Breeding line	_	0.051	0.071	0.293	0.474	72.85
UG14_0313	UG14_0313:250442802	66	Breeding line	_	0.034	0.047	0.039	0.486	69.97
UG14_0318	UG14_0318:250443705	67	Breeding line	_	0.022	0.028	0.04	0.052	69.93
UG14_0319	UG14_0319:250442837	68	Breeding line	_	0.04	0.053	0.036	0.489	70.29
UG14_0328	UG14_0328:250443661	69	Breeding line	_	0.067	0.061	0.365	0.107	72.57
UG14_0330	UG14_0330:250442854	70	Breeding line	_	0.059	0.093	0.038	0.576	69.18
UG14_0332	UG14_0332:250445517	71	Breeding line	_	0.099	0.112	0.66	0.253	70.09
UG14_0333	UG14_0333:250442913	72	Breeding line	_	0.06	0.093	0.376	0.557	68.55
UG14_0335	UG14_0335:250442939	73	Breeding line	_	0.021	0.026	0.034	0.04	69.86
UG14_0339	UG14_0339:250445624	74	Breeding line	_	0.021	0.021	0.034	0.034	74.13
UG14_0411	UG14_0411:250445515	75	Breeding line	_	0.028	0.039	0.033	0.036	70.1
UG14_0417	UG14_0417:250442815	76	Breeding line	_	0.041	0.059	0.039	0.615	69.62
UG14_0421	UG14_0421:250443407	77	Breeding line	_	0.056	0.082	0.187	0.723	69.15
UG14_0424	UG14_0424:250443717	78	Breeding line	_	0.095	0.117	0.561	0.679	67.76
UG14_0426	UG14_0426:250442828	79	Breeding line	_	0.081	0.123	0.641	0.56	67.63
UG14_0437	UG14_0437:250443538	80	Breeding line	_	0.055	0.043	0.04	0.32	70.11
UG14_0441	UG14_0441:250443422	81	Breeding line	_	0.044	0.065	0.034	0.746	69.05
UG14_0447	UG14_0447:250443445	82	Breeding line	_	0.022	0.021	0.038	0.035	74.58
UG14_0732	UG14_0732:250445627	83	Breeding line	_	0.022	0.027	0.035	0.031	70.39
UG14_0737	UG14_0737:250445453	84	Breeding line	_	0.023	0.027	0.04	0.045	70.56
UG14_0741	UG14_0741:250442937	85	Breeding line	_	0.027	0.031	0.035	0.045	70.53
UG14_0743	UG14_0743:250445646	86	Breeding line	_	0.026	0.029	0.04	0.037	74.23
UG14_0754	UG14_0754:250443571	87	Breeding line	_	0.035	0.053	0.035	0.471	69.42
UG14_0756	UG14_0756:250445442	88	Breeding line	_	0.021	0.025	0.032	0.032	71.76
UG14_0757	UG14_0757:250445600	89	Breeding line	_	0.022	0.023	0.033	0.038	72.72
UG14_0762	UG14_0762:250443726	90	Breeding line	_	0.028	0.028	0.037	0.031	74.02
UG14_0765	UG14_0765:250442803	91	Breeding line	_	0.059	0.074	0.496	0.066	69.34
UG14_0769	UG14_0769:250443560	92	Breeding line	_	0.06	0.081	0.494	0.248	72.75
UG14_0772	UG14_0772:250443659	93	Breeding line	_	0.059	0.086	0.503	0.248	70.76
UG14_0795	UG14_0795:250442770	94	Breeding line	_	0.023	0.029	0.034	0.038	69.8
UG14_0800	UG14_0800:250443451	95	Breeding line	_	0.06	0.068	0.438	0.232	72.15
UG14_0802	UG14_0802:250445565	96	Breeding line	_	0.049	0.064	0.492	0.029	72.95
UG14_0808	UG14_0808:250443577	97	Breeding line	_	0.026	0.036	0.038	0.045	68.69
UG14_0818	UG14_0818:250443536	98	Breeding line	_	0.023	0.03	0.035	0.037	69.76
UG14_0868	UG14_0868:250442787	99	Breeding line	_	0.037	0.052	0.037	0.577	69.37
UG14_0871	UG14_0871:250443479	100	Breeding line	_	0.039	0.057	0.037	0.495	68.69
UG14_0874	UG14_0874:250445488	101	Breeding line	_	0.039	0.055	0.033	0.509	70.05
UG14_0892	UG14_0892:250442806	102	Breeding line	_	0.049	0.058	0.035	0.749	70.16
UG14_0898	UG14_0898:250443652	103	Breeding line	_	0.033	0.046	0.036	0.037	69.49
UG14_0916	UG14_0916:250443541	104	Breeding line	_	0.046	0.07	0.036	0.597	68.3
UG14_0940	UG14_0940:250442638	105	Breeding line	_	0.026	0.033	0.035	0.04	71.66
UG14_0942	UG14_0942:250443419	106	Breeding line	_	0.021	0.025	0.036	0.037	70.54
UG14_0946	UG14_0946:250443539	107	Breeding line	_	0.023	0.03	0.033	0.038	68.77
UG14_0951	UG14_0951:250443568	108	Breeding line	_	0.033	0.043	0.037	0.244	69.2
UG14_0962	UG14_0962:250443521	109	Breeding line	_	0.063	0.095	0.726	0.028	68.75
UG14_0963	UG14_0963:250443394	110	Breeding line	_	0.123	0.054	0.223	0.38	73.31
UG14_0971	UG14_0971:250443706	111	Breeding line	_	0.064	0.086	0.694	0.032	72.49
UG14_0979	UG14_0979:250443735	112	Breeding line	_	0.06	0.056	0.038	0.325	69.8
UG14_0990	UG14_0990:250443678	113	Breeding line	_	0.047	0.069	0.053	0.732	68.25
UG14_0993	UG14_0993:250442641	114	Breeding line	_	0.052	0.053	0.037	0.45	69.08
UG14_1003	UG14_1003:250442780	115	Breeding line	_	0.035	0.049	0.038	0.525	69.5
UG14_1026	UG14_1026:250443715	116	Breeding line	_	0.023	0.028	0.037	0.055	69.46
UG14_1034	UG14_1034:250442826	117	Breeding line	_	0.065	0.1	0.416	0.735	68.64
UG14_1043	UG14_1043:250445427	118	Breeding line	_	0.105	0.175	0.714	0.62	67.96
UG14_1051	UG14_1051:250442776	119	Breeding line	_	0.021	0.018	0.034	0.029	75.05
UG14_1058	UG14_1058:250445464	120	Breeding line	_	0.022	0.027	0.027	0.03	71.15
UG14_1064	UG14_1064:250442790	121	Breeding line	_	0.025	0.027	0.039	0.045	71.01
UG14_1103	UG14_1103:250443665	122	Breeding line	_	0.044	0.062	0.381	0.039	68.92
UG14_1116	UG14_1116:250443734	123	Breeding line	_	0.062	0.094	0.638	0.041	68.08
UG14_1146	UG14_1146:250445577	124	Breeding line	_	0.055	0.086	0.56	0.036	67.71
UG14_1156	UG14_1156:250442934	125	Breeding line	_	0.062	0.097	0.48	0.25	68.43
UG14_1169	UG14_1169:250442677	126	Breeding line	_	0.039	0.055	0.038	0.482	69.1
UG14_1173	UG14_1173:250445564	127	Breeding line	_	0.023	0.029	0.043	0.037	69.44
UG14_1198	UG14_1198:250442819	128	Breeding line	_	0.032	0.034	0.041	0.039	69.68
UG14_1215	UG14_1215:250442652	129	Breeding line	_	0.028	0.037	0.038	0.237	69.85
UG14_1219	UG14_1219:250442708	130	Breeding line	_	0.02	0.018	0.033	0.033	74.1
UG14_1231	UG14_1231:250442958	131	Breeding line	_	0.03	0.042	0.031	0.035	70.71
UG14_1233	UG14_1233:250442682	132	Breeding line	_	0.048	0.068	0.473	0.04	70.45
UG14_1237	UG14_1237:250442771	133	Breeding line	_	0.028	0.036	0.04	0.036	69.09
UG14_1239	UG14_1239:250445521	134	Breeding line	_	0.04	0.054	0.038	0.488	69.34
UG14_1254	UG14_1254:250442971	135	Breeding line	_	0.041	0.062	0.044	0.038	68.44
UG14_1257	UG14_1257:250442662	136	Breeding line	_	0.066	0.101	0.725	0.037	68.68
UG14_1264	UG14_1264:250442666	137	Breeding line	_	0.027	0.035	0.038	0.037	70.76
UG14_1265	UG14_1265:250442691	138	Breeding line	_	0.035	0.05	0.04	0.579	69.46
UG14_1267	UG14_1267:250442765	139	Breeding line	_	0.06	0.092	0.041	0.707	68.41
UG14_1269	UG14_1269:250445580	140	Breeding line	_	0.059	0.091	0.53	0.039	68.89
UG14_1271	UG14_1271:250442823	141	Breeding line	_	0.042	0.061	0.039	0.532	69.7
UG14_1283	UG14_1283:250442692	142	Breeding line	_	0.082	0.134	0.689	0.04	68.22
UG14_1285	UG14_1285:250442660	143	Breeding line	_	0.034	0.047	0.038	0.494	68.75
UG14_1288	UG14_1288:250442784	144	Breeding line	_	0.035	0.048	0.041	0.5	70.35
UG14_1297	UG14_1297:250443522	145	Breeding line	_	0.076	0.117	0.652	0.576	67.91
UG14_1309	UG14_1309:250442633	146	Breeding line	_	0.033	0.046	0.032	0.493	69.44
UG14_1310	UG14_1310:250445556	147	Breeding line	_	0.065	0.071	0.299	0.151	70.24
UG14_1318	UG14_1318:250442799	148	Breeding line	_	0.024	0.029	0.037	0.051	69.8
UG14_1334	UG14_1334:250442674	149	Breeding line	_	0.028	0.032	0.04	0.234	73.46
UG14_1337	UG14_1337:250442694	150	Breeding line	_	0.083	0.128	0.712	0.723	67.7
UG14_1341	UG14_1341:250443697	151	Breeding line	_	0.021	0.027	0.038	0.042	69.41
UG14_1342	UG14_1342:250442809	152	Breeding line	_	0.066	0.101	0.574	0.472	68.72
UG14_1345	UG14_1345:250442846	153	Breeding line	_	0.068	0.103	0.585	0.496	68.97
UG14_1353	UG14_1353:250443616	154	Breeding line	_	0.053	0.046	0.032	0.323	70.05
UG14_1355	UG14_1355:250442795	155	Breeding line	_	0.022	0.027	0.04	0.037	70.48
UG14_1384	UG14_1384:250443482	156	Breeding line	_	0.049	0.071	0.479	0.032	69.52
UG14_1389	UG14_1389:250442716	157	Breeding line	_	0.022	0.027	0.035	0.034	70.56
UG14_1391	UG14_1391:250443588	158	Breeding line	_	0.055	0.055	0.034	0.213	68.36
UG14_1410	UG14_1410:250442683	159	Breeding line	_	0.034	0.046	0.036	0.509	69.88
UG14_1414	UG14_1414:250442635	160	Breeding line	_	0.027	0.036	0.039	0.037	69.4
UG14_1422	UG14_1422:250443465	161	Breeding line	_	0.044	0.066	0.036	0.731	68.59
UG14_1427	UG14_1427:250442686	162	Breeding line	_	0.055	0.083	0.416	0.488	69.01
UG14_1427	UG14_1427:250443442	163	Breeding line	_	0.077	0.085	0.409	0.319	67.67
UG14_1442	UG14_1442:250442925	164	Breeding line	_	0.066	0.089	0.342	0.582	68.81
UG14_1443	UG14_1443:250445634	165	Breeding line	_	0.024	0.02	0.029	0.037	74.83
UG14_1449	UG14_1449:250443414	166	Breeding line	_	0.078	0.123	0.666	0.734	67.44
UG14_1454	UG14_1454:250442709	167	Breeding line	_	0.035	0.044	0.041	0.233	69.74
UG14_1462	UG14_1462:250442718	168	Breeding line	_	0.038	0.053	0.033	0.428	69.9
UG14_1463	UG14_1463:250442679	169	Breeding line	_	0.029	0.035	0.032	0.047	70.88
UG14_1476	UG14_1476:250443564	170	Breeding line	_	0.059	0.096	0.572	0.038	67.6
UG14_1493	UG14_1493:250442639	171	Breeding line	_	0.023	0.03	0.039	0.035	70.3
UG14_1495	UG14_1495:250442656	172	Breeding line	_	0.052	0.036	0.036	0.058	70.96
UG14_1500	UG14_1500:250443548	173	Breeding line	_	0.041	0.059	0.032	0.479	68.73
UG14_1504	UG14_1504:250442651	174	Breeding line	_	0.031	0.04	0.035	0.034	69
UG14_1511	UG14_1511:250445501	175	Breeding line	_	0.083	0.058	0.448	0.03	76.39
UG14_1513	UG14_1513:250442822	176	Breeding line	_	0.023	0.029	0.038	0.033	69.35
UG14_1516	UG14_1516:250445618	177	Breeding line	_	0.076	0.123	0.737	0.576	67.9
UG14_1523	UG14_1523:250442672	178	Breeding line	_	0.043	0.062	0.376	0.041	68.78
UG14_1530	UG14_1530:250443727	179	Breeding line	_	0.05	0.064	0.055	0.577	68.04
UG14_1537	UG14_1537:250442785	180	Breeding line	_	0.055	0.085	0.591	0.031	68.45
UG14_1539	UG14_1539:250442659	181	Breeding line	_	0.023	0.031	0.036	0.049	69.82
UG14_1542	UG14_1542:250442678	182	Breeding line	_	0.034	0.048	0.036	0.497	69.27
UG14_1546	UG14_1546:250442706	183	Breeding line	_	0.023	0.029	0.038	0.049	70.6
UG14_1552	UG14_1552:250443551	184	Breeding line	_	0.08	0.12	0.705	0.71	70.73
UG14_1555	UG14_1555:250442832	185	Breeding line	_	0.042	0.046	0.038	0.425	69.66
UG14_1563	UG14_1563:250442680	186	Breeding line	_	0.04	0.059	0.044	0.726	69.19
UG14_1567	UG14_1567:250445602	187	Breeding line	_	0.03	0.032	0.036	0.036	70.92
UG14_1579	UG14_1579:250442713	188	Breeding line	_	0.046	0.052	0.03	0.606	70.47
UG14_1582	UG14_1582:250442794	189	Breeding line	_	0.075	0.03	0.044	0.189	74.33
UG14_1591	UG14_1591:250442637	190	Breeding line	_	0.064	0.063	0.033	0.203	69.49
UG14_1597	UG14_1597:250442712	191	Breeding line	_	0.035	0.052	0.032	0.565	69.15
UG14_1599	UG14_1599:250442761	192	Breeding line	_	0.059	0.079	0.285	0.491	68.23
UG14_1609	UG14_1609:250442667	193	Breeding line	_	0.022	0.029	0.04	0.037	69.68
UG14_1618	UG14_1618:250445471	194	Breeding line	_	0.025	0.028	0.04	0.037	70.64
UG14_1625	UG14_1625:250442949	195	Breeding line	_	0.054	0.079	0.488	0.236	70.04
UG14_1636	UG14_1636:250442772	196	Breeding line	_	0.04	0.06	0.033	0.582	68.5
UG14_1644	UG14_1644:250442648	197	Breeding line	_	0.075	0.123	0.354	0.393	68.22
UG14_1652	UG14_1652:250442644	198	Breeding line	_	0.085	0.138	0.691	0.572	68.05
UG14_1658	UG14_1658:250442670	199	Breeding line	_	0.097	0.161	0.685	0.032	69.61
UG14_1659	UG14_1659:250443524	200	Breeding line	_	0.105	0.157	0.698	0.44	67.01
UG14_1684	UG14_1684:250445472	201	Breeding line	_	0.03	0.039	0.074	0.097	68.74
UG14_1686	UG14_1686:250443523	202	Breeding line	_	0.028	0.036	0.039	0.043	70.56
UG14_1691	UG14_1691:250442843	203	Breeding line	_	0.024	0.029	0.036	0.037	70.43
UG14_1693	UG14_1693:250445468	204	Breeding line	_	0.029	0.035	0.038	0.032	69.97
UG14_1702	UG14_1702:250442766	205	Breeding line	_	0.026	0.035	0.032	0.038	69.69
UG14_1706	UG14_1706:250445475	206	Breeding line	_	0.021	0.025	0.034	0.04	71.64
UG14_1721	UG14_1721:250442725	207	Breeding line	_	0.028	0.039	0.037	0.038	70.33
UG14_1724	UG14_1724:250445555	208	Breeding line	_	0.025	0.034	0.036	0.036	70
UG14_1727	UG14_1727:250443581	209	Breeding line	_	0.067	0.03	0.035	0.087	70.8
UG14_1728	UG14_1728:250445505	210	Breeding line	_	0.023	0.029	0.032	0.037	69.84
UG14_1729	UG14_1729:250445616	211	Breeding line	_	0.044	0.068	0.038	0.037	69.38
UG14_1734	UG14_1734:250445640	212	Breeding line	_	0.046	0.044	0.032	0.405	73.64
UG14_1735	UG14_1735:250445620	213	Breeding line	_	0.128	0.07	0.077	0.733	70.07
UG14_1746	UG14_1746:250442831	214	Breeding line	_	0.086	0.138	0.718	0.736	66.76
UG14_1748	UG14_1748:250442703	215	Breeding line	_	0.049	0.069	0.371	0.04	69.58
UG14_1751	UG14_1751:250442901	216	Breeding line	_	0.035	0.044	0.031	0.248	69.36
UG14_1757	UG14_1757:250443428	217	Breeding line	_	0.026	0.028	0.035	0.044	70.34
UG14_1763	UG14_1763:250443663	218	Breeding line	_	0.024	0.029	0.036	0.037	69.81
UG14_1765	UG14_1765:250445497	219	Breeding line	_	0.023	0.028	0.04	0.043	69.75
UG14_1778	UG14_1778:250442900	220	Breeding line	_	0.064	0.051	0.037	0.254	70.53
UG14_1779	UG14_1779:250442811	221	Breeding line	_	0.021	0.03	0.04	0.041	68.71
UG14_1791	UG14_1791:250442687	222	Breeding line	_	0.049	0.074	0.034	0.758	68.44
UG14_1793	UG14_1793:250442788	223	Breeding line	_	0.042	0.061	0.037	0.565	68.69
UG14_1796	UG14_1796:250442658	224	Breeding line	_	0.055	0.079	0.468	0.241	68.35
UG14_1798	UG14_1798:250445459	225	Breeding line	_	0.041	0.06	0.033	0.593	70.11
UG14_1799	UG14_1799:250442701	226	Breeding line	_	0.065	0.1	0.553	0.054	69.09
UG14_1801	UG14_1801:250442760	227	Breeding line	_	0.052	0.038	0.039	0.303	71.51
UG14_1804	UG14_1804:250442774	228	Breeding line	_	0.096	0.12	0.715	0.43	68.73
UG14_1810	UG14_1810:250442681	229	Breeding line	_	0.068	0.102	0.572	0.493	68.54
UG14_1815	UG14_1815:250445431	230	Breeding line	_	0.059	0.094	0.034	0.589	69.73
UG14_1821	UG14_1821:250445447	231	Breeding line	_	0.075	0.079	0.036	0.199	73.08
UG14_1829	UG14_1829:250443405	232	Breeding line	_	0.089	0.141	0.707	0.743	66.99
UG14_1832	UG14_1832:250445553	233	Breeding line	_	0.022	0.028	0.033	0.035	70.07
UG14_1834	UG14_1834:250442699	234	Breeding line	_	0.041	0.061	0.034	0.544	68.31
UG14_1836	UG14_1836:250442671	235	Breeding line	_	0.023	0.029	0.035	0.038	70.08
UG14_1837	UG14_1837:250442688	236	Breeding line	_	0.021	0.028	0.038	0.045	69.23
UG14_1839	UG14_1839:250442911	237	Breeding line	_	0.023	0.029	0.037	0.034	70.6
UG14_1840	UG14_1840:250443739	238	Breeding line	_	0.04	0.059	0.037	0.732	69.79
UG14_1844	UG14_1844:250442689	239	Breeding line	_	0.032	0.047	0.039	0.479	68.65
UG14_1847	UG14_1847:250442690	240	Breeding line	_	0.035	0.044	0.036	0.5	72.12
UG14_1848	UG14_1848:250442936	241	Breeding line	_	0.076	0.117	0.472	0.038	71.1
UG14_1853	UG14_1853:250442696	242	Breeding line	_	0.086	0.145	0.035	0.587	68.63
UG14_1854	UG14_1854:250442649	243	Breeding line	_	0.076	0.123	0.415	0.038	70.17
UG14_1856	UG14_1856:250445503	244	Breeding line	_	0.075	0.121	0.725	0.488	68.35
UG14_1857	UG14_1857:250443699	245	Breeding line	_	0.039	0.055	0.033	0.727	69.74
UG14_1858	UG14_1858:250445603	246	Breeding line	_	0.022	0.021	0.035	0.027	72.84
UG14_1862	UG14_1862:250442960	247	Breeding line	_	0.022	0.027	0.034	0.031	70.27
UG14_1863	UG14_1863:250442640	248	Breeding line	_	0.057	0.085	0.544	0.037	68.06
UG14_1864	UG14_1864:250442700	249	Breeding line	_	0.05	0.076	0.039	0.75	69.12
UG14_1874	UG14_1874:250445502	250	Breeding line	_	0.033	0.047	0.036	0.5	70.54
UG14_1875	UG14_1875:250442657	251	Breeding line	_	0.063	0.097	0.731	0.036	70.41
UG14_1878	UG14_1878:250443453	252	Breeding line	_	0.05	0.072	0.408	0.032	68.93
UG14_1881	UG14_1881:250442668	253	Breeding line	_	0.049	0.075	0.411	0.036	67.89
UG14_1882	UG14_1882:250443586	254	Breeding line	_	0.043	0.064	0.398	0.034	68.27
UG14_1884	UG14_1884:250442804	255	Breeding line	_	0.07	0.109	0.563	0.58	68.12
UG14_1891	UG14_1891:250445622	256	Breeding line	_	0.024	0.022	0.031	0.037	74.76
UG14_1893	UG14_1893:250445448	257	Breeding line	_	0.097	0.162	0.71	0.606	67.01
UG14_1896	UG14_1896:250443572	258	Breeding line	_	0.051	0.079	0.362	0.032	68.16
UG14_1898	UG14_1898:250443685	259	Breeding line	_	0.12	0.202	0.687	0.591	65.88
UG14_1903	UG14_1903:250443529	260	Breeding line	_	0.041	0.055	0.036	0.714	70.92
UG14_1905	UG14_1905:250443598	261	Breeding line	_	0.023	0.029	0.038	0.046	69.15
UG14_1919	UG14_1919:250442723	262	Breeding line	_	0.101	0.025	0.075	0.025	74.99
UG14_1922	UG14_1922:250442974	263	Breeding line	_	0.056	0.087	0.645	0.035	68.41
UG14_1925	UG14_1925:250442926	264	Breeding line	_	0.047	0.069	0.038	0.752	70.63
UG14_1933	UG14_1933:250443432	265	Breeding line	_	0.049	0.071	0.402	0.032	68.35
UG14_1938	UG14_1938:250445467	266	Breeding line	_	0.046	0.072	0.034	0.504	69.57
UG14_1939	UG14_1939:250445578	267	Breeding line	_	0.045	0.045	0.035	0.385	70.11
UG14_1940	UG14_1940:250442838	268	Breeding line	_	0.024	0.031	0.043	0.04	69.21
UG14_1941	UG14_1941:250442711	269	Breeding line	_	0.054	0.083	0.038	0.666	68.5
UG14_1944	UG14_1944:250443559	270	Breeding line	_	0.031	0.041	0.034	0.354	68.96
UG14_1947	UG14_1947:250445508	271	Breeding line	_	0.087	0.102	0.767	0.098	73.96
UG14_1948	UG14_1948:250445645	272	Breeding line	_	0.042	0.054	0.36	0.031	73.94
UG14_1954	UG14_1954:250443709	273	Breeding line	_	0.051	0.073	0.035	0.667	68.82
UG14_1956	UG14_1956:250442850	274	Breeding line	_	0.022	0.026	0.037	0.045	70.19
UG14_1961	UG14_1961:250443404	275	Breeding line	_	0.036	0.052	0.036	0.561	68.8
UG14_1964	UG14_1964:250443471	276	Breeding line	_	0.038	0.04	0.036	0.311	69.8
UG14_1967	UG14_1967:250445490	277	Breeding line	_	0.057	0.093	0.392	0.037	69.51
UG14_1968	UG14_1968:250443427	278	Breeding line	_	0.043	0.063	0.031	0.034	70.68
UG14_1969	UG14_1969:250445492	279	Breeding line	_	0.023	0.02	0.031	0.035	74.69
UG14_1970	UG14_1970:250442840	280	Breeding line	_	0.082	0.128	0.73	0.642	69.08
UG14_1973	UG14_1973:250445443	281	Breeding line	_	0.021	0.023	0.03	0.031	72.09
UG14_1975	UG14_1975:250445621	282	Breeding line	_	0.053	0.081	0.257	0.519	69.76
UG14_1981	UG14_1981:250445615	283	Breeding line	_	0.028	0.029	0.039	0.038	73.18
UG14_1987	UG14_1987:250443716	284	Breeding line	_	0.021	0.026	0.037	0.043	69.48
UG14_1988	UG14_1988:250445489	285	Breeding line	_	0.047	0.068	0.376	0.038	70.95
UG14_1991	UG14_1991:250445514	286	Breeding line	_	0.05	0.06	0.033	0.633	71.17
UG14_1999	UG14_1999:250445430	287	Breeding line	_	0.057	0.044	0.035	0.301	71.69
UG14_2000	UG14_2000:250443687	288	Breeding line	_	0.045	0.062	0.036	0.747	70.07
UG14_2001	UG14_2001:250442777	289	Breeding line	_	0.023	0.03	0.037	0.035	69.63
UG14_2022	UG14_2022:250445582	290	Breeding line	_	0.021	0.025	0.031	0.03	71.37
UG14_2023	UG14_2023:250442848	291	Breeding line	_	0.034	0.044	0.033	0.253	68.8
UG14_2024	UG14_2024:250445500	292	Breeding line	_	0.061	0.09	0.503	0.246	69.75
UG14_2026	UG14_2026:250443657	293	Breeding line	_	0.021	0.028	0.041	0.054	69.43
UG14_2035	UG14_2035:250443736	294	Breeding line	_	0.034	0.043	0.037	0.234	69.46
UG14_2041	UG14_2041:250445558	295	Breeding line	_	0.029	0.034	0.138	0.027	71.74
UG14_2045	UG14_2045:250442773	296	Breeding line	_	0.112	0.072	0.082	0.747	69.73
UG14_2050	UG14_2050:250443462	297	Breeding line	_	0.027	0.037	0.035	0.047	69.25
UG14_2053	UG14_2053:250445559	298	Breeding line	_	0.021	0.025	0.034	0.037	70.93
UG14_2056	UG14_2056:250445435	299	Breeding line	_	0.025	0.033	0.033	0.034	71.31
UG14_2064	UG14_2064:250445438	300	Breeding line	_	0.103	0.093	0.409	0.501	69.35
UG14_2065	UG14_2065:250445562	301	Breeding line	_	0.049	0.072	0.389	0.035	70.48
UG14_2068	UG14_2068:250443660	302	Breeding line	_	0.026	0.036	0.105	0.045	68.55
UG14_2071	UG14_2071:250443452	303	Breeding line	_	0.044	0.06	0.034	0.622	70.51
UG14_2075	UG14_2075:250443395	304	Breeding line	_	0.024	0.023	0.037	0.031	73.33
UG14_2080	UG14_2080:250445557	305	Breeding line	_	0.064	0.096	0.711	0.038	68.73
UG14_2082	UG14_2082:250443675	306	Breeding line	_	0.044	0.056	0.363	0.042	72.2
UG14_2083	UG14_2083:250443569	307	Breeding line	_	0.056	0.084	0.368	0.498	68.86
UG14_2087	UG14_2087:250442948	308	Breeding line	_	0.058	0.049	0.035	0.313	69.89
UG14_2088	UG14_2088:250445647	309	Breeding line	_	0.085	0.082	0.391	0.24	69.87
UG14_2091	UG14_2091:250442962	310	Breeding line	_	0.035	0.024	0.028	0.037	75.49
UG14_2092	UG14_2092:250443680	311	Breeding line	_	0.027	0.028	0.038	0.036	74.05
UG14_2094	UG14_2094:250443443	312	Breeding line	_	0.034	0.047	0.037	0.501	69.07
UG14_2098	UG14_2098:250443609	313	Breeding line	_	0.032	0.043	0.206	0.035	70.3
UG14_2103	UG14_2103:250445483	314	Breeding line	_	0.103	0.043	0.155	0.041	70.35
UG14_2107	UG14_2107:250443458	315	Breeding line	_	0.068	0.109	0.63	0.031	67.85
UG14_2119	UG14_2119:250445485	316	Breeding line	_	0.058	0.051	0.15	0.204	70.38
UG14_2123	UG14_2123:250443731	317	Breeding line	_	0.073	0.116	0.725	0.503	67.68
UG14_2127	UG14_2127:250443658	318	Breeding line	_	0.064	0.099	0.71	0.035	67.3
UG14_2132	UG14_2132:250442676	319	Breeding line	_	0.032	0.046	0.038	0.481	69.89
UG14_2134	UG14_2134:250445606	320	Breeding line	_	0.047	0.072	0.035	0.73	69.51
UG14_2142	UG14_2142:250442829	321	Breeding line	_	0.056	0.046	0.031	0.302	70.55
UG14_2143	UG14_2143:250443468	322	Breeding line	_	0.05	0.073	0.035	0.731	69.47
UG14_2144	UG14_2144:250443698	323	Breeding line	_	0.058	0.026	0.033	0.119	73.49
UG14_2151	UG14_2151:250445441	324	Breeding line	_	0.064	0.038	0.038	0.139	71.24
UG14_2154	UG14_2154:250445639	325	Breeding line	_	0.088	0.148	0.521	0.133	66.91
UG14_2159	UG14_2159:250443651	326	Breeding line	_	0.039	0.056	0.031	0.489	68.18
UG14_2160	UG14_2160:250445643	327	Breeding line	_	0.084	0.133	0.724	0.756	67.2
UG14_2163	UG14_2163:250443714	328	Breeding line	_	0.023	0.026	0.031	0.034	69.23
UG14_2166	UG14_2166:250443557	329	Breeding line	_	0.069	0.107	0.712	0.043	67.31
UG14_2169	UG14_2169:250443592	330	Breeding line	_	0.063	0.091	0.734	0.032	72.72
UG14_2174	UG14_2174:250442935	331	Breeding line	_	0.026	0.036	0.106	0.035	68.75
UG14_2179	UG14_2179:250445573	332	Breeding line	_	0.021	0.018	0.031	0.03	75.66
UG14_2180	UG14_2180:250443608	333	Breeding line	_	0.04	0.052	0.032	0.745	72.59
UG14_2184	UG14_2184:250442924	334	Breeding line	_	0.047	0.056	0.034	0.74	75.21
UG14_2196	UG14_2196:250445479	335	Breeding line	_	0.035	0.049	0.035	0.572	69.94
UG14_X004	UG14_X004:250442693	336	Breeding line	_	0.022	0.027	0.041	0.053	70.24
UG14_X005	UG14_X005:250443563	337	Breeding line	_	0.068	0.106	0.64	0.031	67.22
UG14_X006	UG14_X006:250442653	338	Breeding line	_	0.024	0.027	0.037	0.047	70.79
UG14_X008	UG14_X008:250443670	339	Breeding line	_	0.048	0.072	0.032	0.58	68.76
UG14_X009	UG14_X009:250442684	340	Breeding line	_	0.053	0.081	0.306	0.589	68.83
UG14_X011	UG14_X011:250445594	341	Breeding line	_	0.057	0.092	0.581	0.233	68.02
UG14_X012	UG14_X012:250443671	342	Breeding line	_	0.021	0.025	0.04	0.03	70.89
UG14_X013	UG14_X013:250442685	343	Breeding line	_	0.027	0.036	0.039	0.04	69.89
UG14_X014	UG14_X014:250443684	344	Breeding line	_	0.022	0.029	0.037	0.031	69.14
UG14_X018	UG14_X018:250442842	345	Breeding line	_	0.022	0.028	0.033	0.04	70.77
UG14_X020	UG14_X020:250445481	346	Breeding line	_	0.022	0.02	0.031	0.031	75.34
UG14_X022	UG14_X022:250443570	347	Breeding line	_	0.059	0.087	0.033	0.477	72.92
UG14_X025	UG14_X025:250442817	348	Breeding line	_	0.023	0.026	0.037	0.051	70.26
UG14_X027	UG14_X027:250442781	349	Breeding line	_	0.078	0.071	0.355	0.04	68.73
UG14_X029	UG14_X029:250445586	350	Breeding line	_	0.038	0.053	0.037	0.084	71.91
UG14_X030	UG14_X030:250442797	351	Breeding line	_	0.04	0.058	0.034	0.741	69.16
UG14_X039	UG14_X039:250443399	352	Breeding line	_	0.065	0.104	0.193	0.611	67.68
UG14_X041	UG14_X041:250442782	353	Breeding line	_	0.026	0.033	0.098	0.043	70.02
† represents the identification name of the sample (genotype)
‡ represents the genotype code assigned to the sample during genotyping
§ represents proportion of introgression of M.glaziovii into M.esculenta
¶ represents overall proportion of heterozygosity
# represents proportion of hetrozygosity on chromosome 1
†† represents proportion of heterozygosity on chromosome 4
‡‡ represents homozygosity percentage
